# Supplementary material for: 3,3′-Dimethyl-1,1′-(butane-1,4-di­yl)diimidazolium bis­(tetra­fluoro­borate)
Source: Acta Crystallogr Sect E Struct Rep Online. 2010 May 8;66(Pt 6):o1267. doi: 10.1107/S160053681001593X (PMC2979393; doi:10.1107/S160053681001593X)
Supplement: Supplementary file 1 [file e-66-o1267-sup1.cif]

##############################################################################
###                                                                        ###
###        Electronic paper (Acta Crystallographica Section E)             ###
###                                                                        ###
##############################################################################
#                                                                            #
# This CIF contains the data in a paper accepted for publication in Acta     #
# Crystallographica Section E. It conforms to the requirements of Notes      #
# for Authors for Section E, and has been peer reviewed under the auspices   #
# of the IUCr Commission on Journals.                                        #
#                                                                            #
# Full details of the Crystallographic Information File format               #
# are given in the paper "The Crystallographic Information File (CIF):       #
# a New Standard Archive File for Crystallography" by S. R. Hall, F. H.      #
# Allen and I. D. Brown [Acta Cryst. (1991), A47, 655-685].                  #
#                                                                            #
# The current version of the core CIF dictionary is obtainable from          #
# ftp://ftp.iucr.org/pub/cif_core.dic. The current version number is 2.4.    #
#                                                                            #
# Software is freely available for graphical display of the structure(s) in  #
# this CIF.  For information consult the CIF home page http://www.iucr.org/  #
# cif/home.html                                                              #
#                                                                            #
# This file may be used for bona fide research purposes within the           #
# scientific community so long as proper attribution is given to the journal # 
# article from which it was obtained.                                        #
#                                                                            #
##############################################################################
                                             
data_global
_audit_creation_method     'from SHELXL97 CIF and IUCr SHELXL97-template'
_journal_date_recd_electronic     2010-04-28
_journal_date_accepted     2010-04-30
_journal_name_full     'Acta Crystallographica, Section E'
_journal_year     2010
_journal_volume     66
_journal_issue      6
_journal_page_first     o1267
_journal_page_last     o1267
_journal_paper_category     QO
_journal_coeditor_code     SJ2792
_publ_contact_author_name     ' Wang, Guo-wei'
_publ_contact_author_address
;
Department of Light Chemical Engineering
College of Food Science and Light Engineering
Nanjing University of Technology
Nanjing 210009
People's Republic of China
;
_publ_contact_author_email     kingwell2004@sina.com.cn
_publ_contact_author_fax     '86 25  83369345'
_publ_contact_author_phone     '86 25 58139426'
_publ_section_title
;
3,3'-Dimethyl-1,1'-(butane-1,4-diyl)diimidazolium bis(tetrafluoroborate)
;
loop_
    _publ_author_name
    _publ_author_address
    'Geng, Hao'
;
Department of Light Chemical Engineering
College of Food Science and Light Engineering
Nanjing University of Technology
Nanjing 210009
People's Republic of China
;
    'Zhuang, Ling-hua'
;
Department of Applied Chemistry
College of Science
Nanjing University of Technology
Nanjing 210009
People's Republic of China
;
    'Zhang, Jian'
;
Department of Light Chemical Engineering
College of Food Science and Light Engineering
Nanjing University of Technology
Nanjing 210009
People's Republic of China
;
    'Wang, Guo-wei'
;
Department of Light Chemical Engineering
College of Food Science and Light Engineering
Nanjing University of Technology
Nanjing 210009
People's Republic of China
;
    'Yuan, Ai-lin'
;
Department of Light Chemical Engineering
College of Food Science and Light Engineering
Nanjing University of Technology
Nanjing 210009
People's Republic of China
;
data_I
_chemical_name_systematic
;
3,3'-Dimethyl-1,1'-(butane-1,4-diyl)diimidazolium bis(tetrafluoroborate)
;
_chemical_name_common     ?
_chemical_formula_moiety     'C12 H20 N4 2+, 2(B F4 -)'
_chemical_formula_sum     'C12 H20 B2 F8 N4'
_chemical_formula_iupac     'C12 H20 N4 2+, 2B F4 -'
_chemical_formula_weight     393.94
_chemical_melting_point     ?
_symmetry_cell_setting     monoclinic
_symmetry_space_group_name_H-M     'P 21/c'
_symmetry_space_group_name_Hall     '-P 2ybc'
loop_
    _symmetry_equiv_pos_as_xyz
    'x, y, z'
    '-x, y+1/2, -z+1/2'
    '-x, -y, -z'
    'x, -y-1/2, z-1/2'
_cell_length_a     5.1950(10)
_cell_length_b     14.836(3)
_cell_length_c     11.790(2)
_cell_angle_alpha     90.00
_cell_angle_beta     99.53(3)
_cell_angle_gamma     90.00
_cell_volume     896.2(3)
_cell_formula_units_Z     2
_cell_measurement_reflns_used     25
_cell_measurement_theta_min     9
_cell_measurement_theta_max     13
_cell_measurement_temperature     293(2)
_exptl_crystal_description     block
_exptl_crystal_colour     colorless
_exptl_crystal_size_max     0.30
_exptl_crystal_size_mid     0.10
_exptl_crystal_size_min     0.10
_exptl_crystal_density_diffrn     1.460
_exptl_crystal_density_meas     ?
_exptl_crystal_density_method     'not measured'
_exptl_crystal_F_000     404
_exptl_absorpt_coefficient_mu     0.146
_exptl_absorpt_correction_type     'psi-scan'
_exptl_absorpt_process_details     '(North <i>et al.</i>,  1968)'
_exptl_absorpt_correction_T_min     0.9575
_exptl_absorpt_correction_T_max     0.9855
_exptl_special_details
;
;
_diffrn_ambient_temperature     293(2)
_diffrn_radiation_type     MoK\a
_diffrn_radiation_wavelength     0.71073
_diffrn_radiation_source     'fine-focus sealed tube'
_diffrn_radiation_monochromator     graphite
_diffrn_measurement_device_type     'Enraf--Nonius CAD-4'
_diffrn_measurement_method     \w/2\q
_diffrn_detector_area_resol_mean     ?
_diffrn_reflns_number     1960
_diffrn_reflns_av_R_equivalents     0.0190
_diffrn_reflns_av_sigmaI/netI     0.0409
_diffrn_reflns_theta_min     2.23
_diffrn_reflns_theta_max     25.96
_diffrn_reflns_theta_full     25.96
_diffrn_measured_fraction_theta_max     1.000
_diffrn_measured_fraction_theta_full     1.000
_diffrn_reflns_limit_h_min     0
_diffrn_reflns_limit_h_max     6
_diffrn_reflns_limit_k_min     0
_diffrn_reflns_limit_k_max     18
_diffrn_reflns_limit_l_min     -14
_diffrn_reflns_limit_l_max     14
_diffrn_standards_number     3
_diffrn_standards_interval_count     200
_diffrn_standards_interval_time     120
_diffrn_standards_decay_%     1
_refine_special_details
;
Refinement of <i>F</i>^2^ against ALL reflections. The weighted <i>R</i>-factor
wR and goodness of fit <i>S</i> are based on <i>F</i>^2^, conventional
<i>R</i>-factors <i>R</i> are based on <i>F</i>, with <i>F</i> set to zero for
negative <i>F</i>^2^. The threshold expression of <i>F</i>^2^ >
\s(<i>F</i>^2^) is used only for calculating <i>R</i>-factors(gt) etc. and is
not relevant to the choice of reflections for refinement. <i>R</i>-factors
based on <i>F</i>^2^ are statistically about twice as large as those based on
<i>F</i>, and <i>R</i>- factors based on ALL data will be even larger.
;
_reflns_number_total     1763
_reflns_number_gt     1125
_reflns_threshold_expression     I>2\s(I)
_refine_ls_structure_factor_coef     Fsqd
_refine_ls_matrix_type     full
_refine_ls_R_factor_all     0.0832
_refine_ls_R_factor_gt     0.0464
_refine_ls_wR_factor_gt     0.1299
_refine_ls_wR_factor_ref     0.1546
_refine_ls_goodness_of_fit_ref     1.005
_refine_ls_restrained_S_all     1.005
_refine_ls_number_reflns     1763
_refine_ls_number_parameters     119
_refine_ls_number_restraints     0
_refine_ls_hydrogen_treatment     constr
_refine_ls_weighting_scheme     calc
_refine_ls_weighting_details
                 'calc w=1/[\s^2^(Fo^2^)+(0.0850P)^2^] where P=(Fo^2^+2Fc^2^)/3'
_atom_sites_solution_hydrogens     geom
_atom_sites_solution_primary     direct
_atom_sites_solution_secondary     difmap
_refine_ls_shift/su_max     ?
_refine_ls_shift/su_max_lt     0.001
_refine_ls_shift/su_mean     0.000
_refine_diff_density_max     0.195
_refine_diff_density_min     -0.189
_refine_ls_extinction_method     'SHELXL97 (Sheldrick, 2008)'
_refine_ls_extinction_coef     0.105(11)
_refine_ls_extinction_expression
                                  'Fc^*^=kFc[1+0.001xFc^2^\l^3^/sin(2\q)]^-1/4^'
loop_
    _atom_type_symbol
    _atom_type_description
    _atom_type_scat_dispersion_real
    _atom_type_scat_dispersion_imag
    _atom_type_scat_source
    'C' 'C' 0.0033 0.0016
                         'International Tables Vol C Tables 4.2.6.8 and 6.1.1.4'
    'H' 'H' 0.0000 0.0000
                         'International Tables Vol C Tables 4.2.6.8 and 6.1.1.4'
    'B' 'B' 0.0013 0.0007
                         'International Tables Vol C Tables 4.2.6.8 and 6.1.1.4'
    'N' 'N' 0.0061 0.0033
                         'International Tables Vol C Tables 4.2.6.8 and 6.1.1.4'
    'F' 'F' 0.0171 0.0103
                         'International Tables Vol C Tables 4.2.6.8 and 6.1.1.4'
_computing_data_collection     'CAD-4 Software (Enraf--Nonius, 1989)'
_computing_cell_refinement     'CAD-4 Software (Enraf--Nonius, 1989)'
_computing_data_reduction     'XCAD4 (Harms & Wocadlo, 1995)'
_computing_structure_solution     'SHELXS97 (Sheldrick, 2008)'
_computing_structure_refinement     'SHELXL97 (Sheldrick, 2008)'
_computing_molecular_graphics     'SHELXTL (Sheldrick, 2008)'
_computing_publication_material     'SHELXTL (Sheldrick, 2008)'
loop_
    _atom_site_type_symbol
    _atom_site_label
    _atom_site_fract_x
    _atom_site_fract_y
    _atom_site_fract_z
    _atom_site_U_iso_or_equiv
    _atom_site_adp_type
    _atom_site_calc_flag
    _atom_site_refinement_flags
    _atom_site_occupancy
    _atom_site_disorder_assembly
    _atom_site_disorder_group
    N N1 0.9683(4) 0.16123(13) 0.88401(17) 0.0515(6) Uani d . 1 . .
    C C1 0.9656(7) 0.24171(19) 0.9557(2) 0.0741(9) Uani d . 1 . .
    H H1A 1.0716 0.2877 0.9296 0.111 Uiso calc R 1 . .
    H H1B 1.0336 0.2269 1.0343 0.111 Uiso calc R 1 . .
    H H1C 0.7897 0.2632 0.9504 0.111 Uiso calc R 1 . .
    N N2 1.0555(4) 0.07197(13) 0.75168(16) 0.0469(5) Uani d . 1 . .
    C C2 0.8390(5) 0.08211(17) 0.8951(2) 0.0569(7) Uani d . 1 . .
    H H2A 0.7331 0.0695 0.9494 0.068 Uiso calc R 1 . .
    C C3 0.8937(5) 0.02637(17) 0.8132(2) 0.0549(7) Uani d . 1 . .
    H H3A 0.8334 -0.0324 0.8002 0.066 Uiso calc R 1 . .
    C C4 1.0970(5) 0.15315(16) 0.7964(2) 0.0488(6) Uani d . 1 . .
    H H4A 1.1997 0.1975 0.7706 0.059 Uiso calc R 1 . .
    C C5 1.1592(5) 0.03798(17) 0.6510(2) 0.0544(7) Uani d . 1 . .
    H H5A 1.2626 -0.0156 0.6726 0.065 Uiso calc R 1 . .
    H H5B 1.2728 0.0832 0.6261 0.065 Uiso calc R 1 . .
    C C6 0.9446(5) 0.01564(17) 0.55255(19) 0.0529(7) Uani d . 1 . .
    H H6A 0.8367 0.0685 0.5327 0.063 Uiso calc R 1 . .
    H H6B 0.8352 -0.0315 0.5761 0.063 Uiso calc R 1 . .
    B B 0.5724(6) 0.3204(2) 0.6816(3) 0.0585(8) Uani d . 1 . .
    F F1 0.4655(4) 0.37487(13) 0.59228(16) 0.0888(7) Uani d . 1 . .
    F F2 0.5357(3) 0.23068(11) 0.65187(17) 0.0857(6) Uani d . 1 . .
    F F3 0.4510(3) 0.33750(12) 0.77629(15) 0.0795(6) Uani d . 1 . .
    F F4 0.8355(3) 0.33695(11) 0.70959(16) 0.0822(6) Uani d . 1 . .
loop_
    _atom_site_aniso_label
    _atom_site_aniso_U_11
    _atom_site_aniso_U_22
    _atom_site_aniso_U_33
    _atom_site_aniso_U_12
    _atom_site_aniso_U_13
    _atom_site_aniso_U_23
    N1 0.0566(13) 0.0546(13) 0.0433(11) 0.0030(10) 0.0081(10) -0.0032(9)
    C1 0.090(2) 0.0667(19) 0.0645(17) 0.0065(16) 0.0092(16) -0.0171(15)
    N2 0.0506(12) 0.0452(11) 0.0472(10) -0.0001(9) 0.0144(9) 0.0006(9)
    C2 0.0621(17) 0.0584(16) 0.0546(14) -0.0007(13) 0.0224(13) 0.0061(12)
    C3 0.0637(17) 0.0472(14) 0.0585(15) -0.0084(12) 0.0233(13) 0.0030(12)
    C4 0.0503(14) 0.0465(14) 0.0503(13) -0.0034(11) 0.0103(11) 0.0029(11)
    C5 0.0552(15) 0.0531(14) 0.0592(15) 0.0022(12) 0.0221(12) -0.0017(12)
    C6 0.0595(16) 0.0468(14) 0.0565(15) -0.0010(11) 0.0216(13) -0.0020(11)
    B 0.0488(17) 0.0561(18) 0.075(2) -0.0012(14) 0.0230(15) 0.0105(16)
    F1 0.0884(14) 0.0919(13) 0.0900(13) 0.0186(10) 0.0262(10) 0.0321(11)
    F2 0.0812(12) 0.0622(11) 0.1163(15) -0.0155(9) 0.0239(11) -0.0018(10)
    F3 0.0691(11) 0.0908(13) 0.0856(12) 0.0016(9) 0.0330(9) 0.0107(9)
    F4 0.0492(10) 0.0840(13) 0.1164(15) -0.0131(9) 0.0228(9) 0.0000(10)
_geom_special_details
;
All esds (except the esd in the dihedral angle between two l.s. planes) are
estimated using the full covariance matrix. The cell esds are taken into
account individually in the estimation of esds in distances, angles and
torsion angles; correlations between esds in cell parameters are only used
when they are defined by crystal symmetry. An approximate (isotropic)
treatment of cell esds is used for estimating esds involving l.s. planes.
;
loop_
    _geom_bond_atom_site_label_1
    _geom_bond_atom_site_label_2
    _geom_bond_site_symmetry_2
    _geom_bond_distance
    _geom_bond_publ_flag
    N1 C4 . 1.326(3) ?
    N1 C2 . 1.369(3) ?
    N1 C1 . 1.465(3) ?
    C1 H1A . 0.9600 ?
    C1 H1B . 0.9600 ?
    C1 H1C . 0.9600 ?
    N2 C4 . 1.318(3) ?
    N2 C3 . 1.375(3) ?
    N2 C5 . 1.472(3) ?
    C2 C3 . 1.337(3) ?
    C2 H2A . 0.9300 ?
    C3 H3A . 0.9300 ?
    C4 H4A . 0.9300 ?
    C5 C6 . 1.507(3) ?
    C5 H5A . 0.9700 ?
    C5 H5B . 0.9700 ?
    C6 C6 3_756 1.522(4) ?
    C6 H6A . 0.9700 ?
    C6 H6B . 0.9700 ?
    B F1 . 1.370(4) ?
    B F4 . 1.374(3) ?
    B F2 . 1.381(4) ?
    B F3 . 1.394(4) ?
loop_
    _geom_angle_atom_site_label_1
    _geom_angle_atom_site_label_2
    _geom_angle_atom_site_label_3
    _geom_angle_site_symmetry_1
    _geom_angle_site_symmetry_3
    _geom_angle
    _geom_angle_publ_flag
    C4 N1 C2 . . 108.4(2) ?
    C4 N1 C1 . . 125.3(2) ?
    C2 N1 C1 . . 126.3(2) ?
    N1 C1 H1A . . 109.5 ?
    N1 C1 H1B . . 109.5 ?
    H1A C1 H1B . . 109.5 ?
    N1 C1 H1C . . 109.5 ?
    H1A C1 H1C . . 109.5 ?
    H1B C1 H1C . . 109.5 ?
    C4 N2 C3 . . 108.2(2) ?
    C4 N2 C5 . . 125.3(2) ?
    C3 N2 C5 . . 126.4(2) ?
    C3 C2 N1 . . 107.2(2) ?
    C3 C2 H2A . . 126.4 ?
    N1 C2 H2A . . 126.4 ?
    C2 C3 N2 . . 107.3(2) ?
    C2 C3 H3A . . 126.3 ?
    N2 C3 H3A . . 126.3 ?
    N2 C4 N1 . . 108.9(2) ?
    N2 C4 H4A . . 125.5 ?
    N1 C4 H4A . . 125.5 ?
    N2 C5 C6 . . 112.0(2) ?
    N2 C5 H5A . . 109.2 ?
    C6 C5 H5A . . 109.2 ?
    N2 C5 H5B . . 109.2 ?
    C6 C5 H5B . . 109.2 ?
    H5A C5 H5B . . 107.9 ?
    C5 C6 C6 . 3_756 111.3(3) ?
    C5 C6 H6A . . 109.4 ?
    C6 C6 H6A 3_756 . 109.4 ?
    C5 C6 H6B . . 109.4 ?
    C6 C6 H6B 3_756 . 109.4 ?
    H6A C6 H6B . . 108.0 ?
    F1 B F4 . . 109.8(2) ?
    F1 B F2 . . 110.6(3) ?
    F4 B F2 . . 108.9(2) ?
    F1 B F3 . . 109.2(2) ?
    F4 B F3 . . 109.8(3) ?
    F2 B F3 . . 108.5(2) ?
loop_
    _geom_torsion_atom_site_label_1
    _geom_torsion_atom_site_label_2
    _geom_torsion_atom_site_label_3
    _geom_torsion_atom_site_label_4
    _geom_torsion_site_symmetry_1
    _geom_torsion_site_symmetry_2
    _geom_torsion_site_symmetry_3
    _geom_torsion_site_symmetry_4
    _geom_torsion
    _geom_torsion_publ_flag
    C4 N1 C2 C3 . . . . 0.4(3) ?
    C1 N1 C2 C3 . . . . -179.9(2) ?
    N1 C2 C3 N2 . . . . -0.3(3) ?
    C4 N2 C3 C2 . . . . 0.2(3) ?
    C5 N2 C3 C2 . . . . -178.0(2) ?
    C3 N2 C4 N1 . . . . 0.1(3) ?
    C5 N2 C4 N1 . . . . 178.3(2) ?
    C2 N1 C4 N2 . . . . -0.3(3) ?
    C1 N1 C4 N2 . . . . -180.0(2) ?
    C4 N2 C5 C6 . . . . -117.0(3) ?
    C3 N2 C5 C6 . . . . 60.9(3) ?
    N2 C5 C6 C6 . . . 3_756 177.6(2) ?
loop_
    _geom_hbond_atom_site_label_D
    _geom_hbond_atom_site_label_H
    _geom_hbond_atom_site_label_A
    _geom_hbond_site_symmetry_A
    _geom_hbond_distance_DH
    _geom_hbond_distance_HA
    _geom_hbond_distance_DA
    _geom_hbond_angle_DHA
    C2 H2A F1 4_566 0.93 2.50 3.328(3) 149.1
    C3 H3A F3 2_646 0.93 2.51 3.398(3) 160.6
    C4 H4A F2 1_655 0.93 2.46 3.272(3) 145.8
    C4 H4A F3 1_655 0.93 2.45 3.326(3) 157.6
