# Supplementary material for: 3,3′-Dimethyl-1,1′-(butane-1,4-di­yl)diimidazolium bis­(tetra­fluoro­borate)
Source: Acta Crystallogr Sect E Struct Rep Online. 2010 May 8;66(Pt 6):o1267. doi: 10.1107/S160053681001593X (PMC2979393; doi:10.1107/S160053681001593X)
Supplement: Supplementary file 2 [file e-66-o1267-Isup2.hkl]

# 
# h,k,l, Fc-squared, Fo-squared, sigma(Fo-squared) and status flag 
# 
data_I
_shelx_title ' X in P2(1)/c' 
_shelx_refln_list_code          4 
_shelx_F_calc_maximum      100.82 
_exptl_crystal_F_000       404.00 
_reflns_d_resolution_high  0.8119 
 
loop_ 
 _symmetry_equiv_pos_as_xyz 
 'x, y, z' 
 '-x, y+1/2, -z+1/2' 
 '-x, -y, -z' 
 'x, -y-1/2, z-1/2' 
 
_cell_length_a     5.1950 
_cell_length_b    14.8360 
_cell_length_c    11.7900 
_cell_angle_alpha  90.000 
_cell_angle_beta   99.530 
_cell_angle_gamma  90.000 
 
_shelx_F_squared_multiplier     1.000 
 
loop_ 
 _refln_index_h 
 _refln_index_k 
 _refln_index_l 
 _refln_F_squared_calc 
 _refln_F_squared_meas 
 _refln_F_squared_sigma 
 _refln_observed_status 
   1   0   0     3431.41     3225.78     62.58 o 
   2   0   0     7191.29     7256.96    136.80 o 
   3   0   0     1839.02     1914.10     18.84 o 
   4   0   0        0.10       -0.21      1.79 o 
   5   0   0        0.26       -1.79      1.93 o 
   6   0   0        0.66        1.93      2.61 o 
   1   1   0      557.77      589.27      5.81 o 
   2   1   0      320.44      352.73      6.25 o 
   3   1   0        2.78        1.93      1.36 o 
   4   1   0       28.51       30.97      3.15 o 
   5   1   0        7.41        5.08      2.50 o 
   6   1   0        2.34        4.22      3.22 o 
   0   2   0      533.02      578.91      4.72 o 
   1   2   0     3999.99     4106.03     77.69 o 
   2   2   0     1228.60     1175.58     11.90 o 
   3   2   0       27.51       34.49      2.69 o 
   4   2   0       74.11       76.14      4.70 o 
   5   2   0        8.09        5.40      3.29 o 
   6   2   0        0.03        2.33      2.83 o 
   1   3   0       86.32       76.31      2.49 o 
   2   3   0      135.55      122.08      3.97 o 
   3   3   0      360.53      368.37      8.36 o 
   4   3   0        0.66       -1.40      1.61 o 
   5   3   0       56.45       53.24      5.09 o 
   6   3   0        0.08       -1.57      2.93 o 
   0   4   0       88.51       86.06      2.63 o 
   1   4   0      732.32      711.71      8.17 o 
   2   4   0        1.19        0.89      1.04 o 
   3   4   0      112.39      108.25      4.89 o 
   4   4   0        0.34       -1.22      1.86 o 
   5   4   0        2.80        7.19      2.75 o 
   6   4   0        0.40        1.18      3.00 o 
   1   5   0        0.56        2.04      0.72 o 
   2   5   0      489.14      512.30      8.88 o 
   3   5   0      259.64      240.18      7.16 o 
   4   5   0        1.43        1.75      2.11 o 
   5   5   0       33.49       35.62      4.26 o 
   6   5   0       19.05       23.12      4.40 o 
   0   6   0     1199.95     1144.79     11.67 o 
   1   6   0       63.26       67.90      2.98 o 
   2   6   0       26.31       31.52      2.72 o 
   3   6   0       36.10       32.38      3.37 o 
   4   6   0       44.47       45.92      4.01 o 
   5   6   0        1.57       -1.32      2.86 o 
   1   7   0        2.87        2.86      0.97 o 
   2   7   0       27.39       33.38      2.65 o 
   3   7   0       13.94       13.89      2.25 o 
   4   7   0       11.58        7.87      2.90 o 
   5   7   0        1.16        4.47      3.26 o 
   0   8   0        4.22        4.36      1.36 o 
   1   8   0      216.13      228.29      6.40 o 
   2   8   0      178.71      176.41      6.16 o 
   3   8   0        0.00        0.93      1.54 o 
   4   8   0       36.10       33.23      3.72 o 
   5   8   0       10.31       13.92      3.65 o 
   1   9   0       13.27       16.14      2.22 o 
   2   9   0       49.69       45.55      3.73 o 
   3   9   0        2.69       -0.25      1.97 o 
   4   9   0      119.35      116.79      6.93 o 
   5   9   0       19.14       12.31      3.58 o 
   0  10   0      873.32      909.58     13.88 o 
   1  10   0       62.14       69.28      4.12 o 
   2  10   0       68.92       75.88      4.91 o 
   3  10   0       27.93       30.68      3.40 o 
   4  10   0        0.05       -2.83      2.83 o 
   5  10   0        0.05        0.39      2.58 o 
   1  11   0        4.24        4.36      2.04 o 
   2  11   0        0.49        0.25      1.82 o 
   3  11   0       75.86       68.15      5.31 o 
   4  11   0       48.49       50.36      5.30 o 
   5  11   0       15.89       18.39      3.94 o 
   0  12   0      385.31      380.26     10.76 o 
   1  12   0      125.60      124.46      6.25 o 
   2  12   0       67.65       66.21      4.77 o 
   3  12   0        4.17        5.51      2.83 o 
   4  12   0        1.97       -3.33      3.33 o 
   1  13   0       57.02       45.87      4.55 o 
   2  13   0       61.92       55.83      5.09 o 
   3  13   0       50.20       52.19      5.34 o 
   4  13   0        3.63        2.29      3.11 o 
   0  14   0        1.93        4.26      2.65 o 
   1  14   0        9.31        7.30      2.97 o 
   2  14   0        0.11       -2.90      2.90 o 
   3  14   0        8.80       10.66      2.75 o 
   4  14   0        0.42        0.00      3.33 o 
   1  15   0        7.03        8.94      3.11 o 
   2  15   0        9.37        6.51      3.58 o 
   3  15   0        0.45       -3.18      3.18 o 
   0  16   0       41.08       40.54      4.98 o 
   1  16   0       21.65       24.37      3.97 o 
   2  16   0        1.12       -1.86      2.43 o 
   3  16   0        8.52        7.37      3.61 o 
   1  17   0        1.50       -1.14      2.86 o 
   2  17   0        3.20        2.00      3.08 o 
   0  18   0        1.36        4.44      2.18 o 
   1  18   0        9.56        4.94      4.40 o 
  -6   1   1        1.37       -1.50      2.97 o 
  -5   1   1        7.90        5.30      2.86 o 
  -4   1   1        4.19        2.86      1.82 o 
  -3   1   1        2.30        3.33      1.61 o 
  -2   1   1      115.98      113.28      3.61 o 
  -1   1   1      606.13      632.27      6.11 o 
   0   1   1      467.14      481.13      2.75 o 
   1   1   1        2.04        1.22      0.64 o 
   2   1   1      625.09      631.17      8.70 o 
   3   1   1      124.40      118.80      4.89 o 
   4   1   1        4.03        5.08      1.93 o 
   5   1   1        6.84        9.48      2.72 o 
   6   1   1        3.30        5.08      3.08 o 
  -6   2   1        7.79       11.81      2.97 o 
  -5   2   1        2.77        2.36      2.11 o 
  -4   2   1        1.75        0.47      1.86 o 
  -3   2   1      655.86      684.62     11.01 o 
  -2   2   1      382.55      383.10      6.56 o 
  -1   2   1     4478.84     4405.81     82.01 o 
   0   2   1        7.26        3.04      1.65 o 
   1   2   1    10164.43    10107.74    144.95 o 
   2   2   1      314.33      336.43      6.42 o 
   3   2   1      351.58      366.00      8.43 o 
   4   2   1        5.22        4.22      2.08 o 
   5   2   1       36.24       32.08      4.15 o 
   6   2   1        0.42        1.97      2.11 o 
  -6   3   1        1.41        7.33      2.36 o 
  -5   3   1       87.99       83.05      5.74 o 
  -4   3   1        0.29        0.93      1.75 o 
  -3   3   1        4.64        6.05      1.82 o 
  -2   3   1      459.29      464.98      7.61 o 
  -1   3   1       15.95       16.19      1.33 o 
   0   3   1     4396.44     4368.49     55.68 o 
   1   3   1     2404.66     2386.03     15.06 o 
   2   3   1     2993.37     3115.38     21.40 o 
   3   3   1        2.03        2.11      1.68 o 
   4   3   1       10.05       11.49      2.47 o 
   5   3   1       19.99       18.15      3.79 o 
   6   3   1        0.14       -0.39      2.75 o 
  -6   4   1        8.10        8.62      3.29 o 
  -5   4   1       45.42       50.25      4.91 o 
  -4   4   1       10.62        8.05      2.29 o 
  -3   4   1      225.16      252.61      6.97 o 
  -2   4   1        2.52        2.61      1.22 o 
  -1   4   1        6.64        6.01      0.97 o 
   0   4   1     4925.34     4722.02     84.64 o 
   1   4   1      351.67      352.89      5.84 o 
   2   4   1       20.65       23.06      1.97 o 
   3   4   1      388.53      395.03      9.08 o 
   4   4   1      111.06      106.63      5.82 o 
   5   4   1        1.59        0.00      2.83 o 
   6   4   1        0.61       -2.79      2.79 o 
  -6   5   1        0.24        0.79      2.83 o 
  -5   5   1       50.81       49.76      4.66 o 
  -4   5   1       47.24       52.56      4.41 o 
  -3   5   1      363.66      352.59      8.71 o 
  -2   5   1      119.66      113.89      4.25 o 
  -1   5   1       38.59       40.78      2.19 o 
   0   5   1      889.31      870.82      8.05 o 
   1   5   1      302.76      305.51      5.87 o 
   2   5   1       43.99       36.96      2.51 o 
   3   5   1        0.01       -1.65      1.65 o 
   4   5   1       93.19       96.62      5.67 o 
   5   5   1       17.93       11.81      3.40 o 
  -6   6   1        9.26        9.84      3.76 o 
  -5   6   1        1.22        2.61      2.43 o 
  -4   6   1       19.53       16.89      2.86 o 
  -3   6   1      223.45      210.74      7.18 o 
  -2   6   1       81.43       72.36      3.66 o 
  -1   6   1      203.27      197.87      5.10 o 
   0   6   1     1799.67     1771.88     10.62 o 
   1   6   1        0.99        2.22      1.07 o 
   2   6   1      182.74      197.33      5.92 o 
   3   6   1       64.00       54.54      3.87 o 
   4   6   1        3.79        3.72      2.36 o 
   5   6   1        3.75        7.12      3.15 o 
  -5   7   1       36.25       40.03      4.51 o 
  -4   7   1       76.05       66.51      5.27 o 
  -3   7   1       11.44       10.77      2.29 o 
  -2   7   1        6.72        9.02      1.79 o 
  -1   7   1      465.29      455.20      8.28 o 
   0   7   1      161.39      154.04      3.33 o 
   1   7   1       64.01       65.50      3.37 o 
   2   7   1      186.80      190.00      6.27 o 
   3   7   1      108.38      123.46      5.85 o 
   4   7   1       23.66       17.79      3.01 o 
   5   7   1       36.14       41.35      4.44 o 
  -5   8   1       15.92       13.42      3.51 o 
  -4   8   1        0.09       -1.14      2.11 o 
  -3   8   1       83.65       84.09      4.84 o 
  -2   8   1        1.13       -1.54      1.54 o 
  -1   8   1      730.07      746.47     11.61 o 
   0   8   1      343.63      313.99      9.02 o 
   1   8   1     1014.12      998.57     13.66 o 
   2   8   1        9.89       11.34      2.22 o 
   3   8   1      126.37      126.45      6.36 o 
   4   8   1       40.68       33.95      4.08 o 
   5   8   1       12.74       18.21      3.72 o 
  -5   9   1        2.11        2.93      2.75 o 
  -4   9   1        5.85        5.97      2.25 o 
  -3   9   1       23.84       24.63      3.22 o 
  -2   9   1       61.70       58.34      3.84 o 
  -1   9   1       52.65       46.71      3.26 o 
   0   9   1      112.25      121.43      3.48 o 
   1   9   1      447.76      448.30      9.91 o 
   2   9   1      229.66      223.21      7.65 o 
   3   9   1       99.20       95.42      5.49 o 
   4   9   1        2.66        4.01      2.04 o 
   5   9   1        0.04        0.75      2.33 o 
  -5  10   1        7.15        7.33      3.69 o 
  -4  10   1       47.58       52.72      5.27 o 
  -3  10   1       24.02       17.58      3.15 o 
  -2  10   1        2.22        0.89      2.00 o 
  -1  10   1       42.48       40.20      3.48 o 
   0  10   1      158.44      143.17      4.07 o 
   1  10   1      346.44      338.96      9.10 o 
   2  10   1       21.21       24.27      3.22 o 
   3  10   1      212.33      208.61      8.75 o 
   4  10   1        1.83        2.29      2.29 o 
   5  10   1        6.50        5.94      3.58 o 
  -5  11   1        2.59        6.08      2.90 o 
  -4  11   1        0.39       -0.68      2.83 o 
  -3  11   1       91.99      105.13      5.99 o 
  -2  11   1       18.34       21.40      3.08 o 
  -1  11   1       15.41       16.86      2.61 o 
   0  11   1        9.79        9.73      1.59 o 
   1  11   1        5.30        3.11      2.33 o 
   2  11   1       78.57       85.96      5.24 o 
   3  11   1        0.05       -2.83      2.83 o 
   4  11   1        7.79       10.02      3.58 o 
  -4  12   1        5.62        5.72      3.36 o 
  -3  12   1        2.74       -2.15      2.68 o 
  -2  12   1       22.77       22.05      3.36 o 
  -1  12   1        2.70       -2.29      2.29 o 
   0  12   1       86.49       80.34     10.60 o 
   1  12   1       13.57       12.24      2.58 o 
   2  12   1      112.53      113.36      6.39 o 
   3  12   1        0.14       -2.25      2.25 o 
   4  12   1       17.38       19.83      4.12 o 
  -4  13   1       38.40       40.82      5.26 o 
  -3  13   1        0.25        3.93      2.68 o 
  -2  13   1      101.53      112.69      6.46 o 
  -1  13   1      103.54      104.00      5.99 o 
   0  13   1        3.83        1.43      1.68 o 
   1  13   1      126.88      124.43      6.68 o 
   2  13   1       11.83        8.84      3.36 o 
   3  13   1        2.51       -1.68      2.86 o 
   4  13   1        7.45       10.12      3.86 o 
  -4  14   1        1.03        6.47      2.75 o 
  -3  14   1        1.48        6.01      2.72 o 
  -2  14   1       26.58       28.71      4.01 o 
  -1  14   1        4.00        8.76      2.79 o 
   0  14   1       65.07       63.43      4.87 o 
   1  14   1       24.31       26.24      3.54 o 
   2  14   1       55.47       55.39      5.12 o 
   3  14   1        0.82        2.50      2.68 o 
  -3  15   1       34.20       37.63      4.80 o 
  -2  15   1        0.04        1.36      2.33 o 
  -1  15   1       30.54       24.31      4.05 o 
   0  15   1        0.04       -1.56      1.90 o 
   1  15   1       36.71       38.35      4.65 o 
   2  15   1        1.48        1.72      2.79 o 
   3  15   1        0.00        0.79      2.40 o 
  -3  16   1        3.17        4.47      3.15 o 
  -2  16   1        5.74       10.02      2.79 o 
  -1  16   1       19.75       25.45      3.65 o 
   0  16   1       20.85       17.45      2.46 o 
   1  16   1        7.00        5.62      2.83 o 
   2  16   1        0.00       -1.86      2.93 o 
  -2  17   1        0.12       -0.39      2.75 o 
  -1  17   1        0.30        4.94      2.11 o 
   0  17   1        0.13        1.46      1.39 o 
   1  17   1        0.13        1.54      2.40 o 
   2  17   1        0.35        2.43      2.43 o 
  -1  18   1        1.33       -0.82      2.79 o 
   0  18   1        0.00       -0.07      3.43 o 
  -6   0   2        6.93        4.51      3.04 o 
  -5   0   2        7.49        5.55      3.04 o 
  -4   0   2      241.76      249.01      8.08 o 
  -3   0   2      506.87      526.33      9.63 o 
  -2   0   2      240.63      269.99      5.45 o 
  -1   0   2      952.04      924.04      7.96 o 
   0   0   2     6470.52     6226.61     64.41 o 
   1   0   2       62.02       59.26      2.19 o 
   2   0   2      701.52      744.04      9.79 o 
   3   0   2      712.92      668.53     11.72 o 
   4   0   2       14.52       12.70      2.86 o 
   5   0   2       18.47       18.25      3.51 o 
   6   0   2        0.00        2.40      2.61 o 
  -6   1   2        1.82        4.51      3.33 o 
  -5   1   2       39.52       37.78      4.44 o 
  -4   1   2      128.89      142.48      6.29 o 
  -3   1   2      211.16      198.00      5.92 o 
  -2   1   2      113.47      117.92      3.68 o 
  -1   1   2     5619.44     5725.88     97.56 o 
   0   1   2      232.54      264.73      3.97 o 
   1   1   2     5140.49     4935.69     94.77 o 
   2   1   2        2.75        1.22      1.11 o 
   3   1   2      774.58      773.22     12.59 o 
   4   1   2       66.01       62.23      4.80 o 
   5   1   2       21.02       15.78      3.33 o 
   6   1   2        0.27        0.82      3.00 o 
  -6   2   2       21.20       20.47      4.72 o 
  -5   2   2        6.95        7.69      2.54 o 
  -4   2   2      252.41      237.74      8.08 o 
  -3   2   2       35.88       33.46      2.79 o 
  -2   2   2       41.89       50.25      2.51 o 
  -1   2   2       10.57       13.14      1.11 o 
   0   2   2       98.80       90.16      1.64 o 
   1   2   2     5081.56     4718.87     95.73 o 
   2   2   2       17.34       17.80      1.83 o 
   3   2   2      349.82      332.02      8.31 o 
   4   2   2      122.87      111.56      6.25 o 
   5   2   2       12.64       14.35      3.61 o 
   6   2   2       11.62       17.03      3.43 o 
  -6   3   2        1.61        4.61      3.26 o 
  -5   3   2       15.01        9.91      3.01 o 
  -4   3   2       27.03       31.19      3.11 o 
  -3   3   2      275.31      277.85      7.24 o 
  -2   3   2       35.52       41.47      2.40 o 
  -1   3   2      431.60      464.84      6.34 o 
   0   3   2      103.82      103.93      2.31 o 
   1   3   2        4.21        3.69      1.07 o 
   2   3   2       81.75       76.71      3.45 o 
   3   3   2        4.90        3.54      2.04 o 
   4   3   2        0.06       -1.50      2.00 o 
   5   3   2        1.29        2.25      2.40 o 
   6   3   2        0.06        0.43      2.86 o 
  -6   4   2        2.34        6.62      3.00 o 
  -5   4   2       20.75       22.41      3.61 o 
  -4   4   2        1.23       -0.72      2.22 o 
  -3   4   2       11.14        6.01      1.97 o 
  -2   4   2      833.90      906.56     11.29 o 
  -1   4   2     1325.95     1352.13     11.94 o 
   0   4   2     1181.29     1174.58     19.29 o 
   1   4   2      544.02      561.34      7.90 o 
   2   4   2       53.32       53.84      3.16 o 
   3   4   2       71.41       70.67      4.34 o 
   4   4   2        2.47        3.83      1.82 o 
   5   4   2       29.48       36.30      3.97 o 
  -6   5   2       15.33       13.13      3.72 o 
  -5   5   2       11.73       11.34      3.08 o 
  -4   5   2       23.38       26.99      3.01 o 
  -3   5   2        0.26       -0.18      1.90 o 
  -2   5   2     1266.72     1380.10     14.80 o 
  -1   5   2      342.27      342.10      6.32 o 
   0   5   2      164.16      167.13      5.74 o 
   1   5   2      117.79      118.71      3.89 o 
   2   5   2        0.91        1.07      1.25 o 
   3   5   2       33.22       34.92      3.30 o 
   4   5   2       15.17       13.49      3.08 o 
   5   5   2        0.09        2.72      2.40 o 
  -6   6   2        0.01       -0.82      2.93 o 
  -5   6   2        2.73        4.54      2.79 o 
  -4   6   2      135.01      141.90      6.86 o 
  -3   6   2      273.43      277.97      8.13 o 
  -2   6   2       46.50       42.30      2.76 o 
  -1   6   2      143.18      138.55      4.36 o 
   0   6   2     1503.34     1523.41     15.74 o 
   1   6   2      401.78      377.80      7.46 o 
   2   6   2      171.21      187.39      5.95 o 
   3   6   2      244.13      228.65      7.65 o 
   4   6   2        1.07        3.58      2.54 o 
   5   6   2        7.14       10.80      3.08 o 
  -5   7   2       73.61       59.89      5.88 o 
  -4   7   2       47.85       48.15      4.51 o 
  -3   7   2        2.27        0.86      1.79 o 
  -2   7   2      975.60      979.51     13.79 o 
  -1   7   2      191.93      183.74      5.38 o 
   0   7   2      123.91      136.09      3.28 o 
   1   7   2      534.14      495.14      9.17 o 
   2   7   2       85.64       86.44      4.38 o 
   3   7   2        5.02        6.37      2.47 o 
   4   7   2       44.14       38.29      4.12 o 
   5   7   2        0.83        0.36      2.36 o 
  -5   8   2        8.87        6.33      3.43 o 
  -4   8   2        1.68        7.66      2.00 o 
  -3   8   2       32.05       36.96      3.58 o 
  -2   8   2       56.62       50.80      3.51 o 
  -1   8   2       69.35       73.06      3.77 o 
   0   8   2      809.40      835.23      8.65 o 
   1   8   2       72.99       84.37      4.45 o 
   2   8   2      392.43      404.30      9.77 o 
   3   8   2        2.43        4.11      2.04 o 
   4   8   2        7.62        5.12      2.93 o 
   5   8   2        0.24       -1.86      3.33 o 
  -5   9   2        2.42        2.93      2.90 o 
  -4   9   2        2.90        3.90      2.33 o 
  -3   9   2       64.89       49.83      4.45 o 
  -2   9   2       12.25       14.14      2.54 o 
  -1   9   2      122.31      130.22      5.36 o 
   0   9   2       78.36       78.12      2.99 o 
   1   9   2       23.26       23.38      2.61 o 
   2   9   2        0.16        2.58      1.75 o 
   3   9   2       89.31       84.80      5.81 o 
   4   9   2        0.08        1.90      2.47 o 
   5   9   2        0.43        0.39      2.72 o 
  -5  10   2        7.23        1.54      3.72 o 
  -4  10   2       18.53       21.58      3.69 o 
  -3  10   2       94.03       85.89      5.56 o 
  -2  10   2        1.36        4.04      1.65 o 
  -1  10   2        4.88        4.83      1.75 o 
   0  10   2      205.84      210.83      4.96 o 
   1  10   2        5.19        7.62      2.08 o 
   2  10   2        2.50        3.76      2.04 o 
   3  10   2       14.90       11.13      3.26 o 
   4  10   2        0.25       -1.32      2.50 o 
   5  10   2        0.01       -0.39      2.97 o 
  -5  11   2        7.37       11.70      3.26 o 
  -4  11   2        4.45        0.00      2.86 o 
  -3  11   2       33.91       31.26      3.76 o 
  -2  11   2       55.48       50.39      4.34 o 
  -1  11   2        9.50        9.12      2.61 o 
   0  11   2      188.22      179.43      5.20 o 
   1  11   2       70.17       77.09      4.77 o 
   2  11   2       99.09       76.25      5.67 o 
   3  11   2       86.09      110.16      6.38 o 
   4  11   2       27.26       26.63      4.40 o 
  -4  12   2       10.52       13.60      3.76 o 
  -3  12   2        0.69        0.93      2.54 o 
  -2  12   2       23.46       16.61      3.19 o 
  -1  12   2        3.63        0.50      2.18 o 
   0  12   2       76.69       79.68      5.18 o 
   1  12   2       63.14       62.26      4.84 o 
   2  12   2       11.15       17.75      2.86 o 
   3  12   2       25.92       31.97      4.19 o 
   4  12   2        5.30        5.65      2.83 o 
  -4  13   2        0.01       -3.40      3.40 o 
  -3  13   2        0.47       -1.00      2.22 o 
  -2  13   2       21.38       32.71      3.76 o 
  -1  13   2       13.84       14.31      2.93 o 
   0  13   2       15.02       16.34      2.38 o 
   1  13   2        0.04        1.11      2.40 o 
   2  13   2        0.66        0.89      2.29 o 
   3  13   2        0.39        1.36      2.75 o 
   4  13   2        0.59       -0.39      2.72 o 
  -4  14   2        6.11        5.69      3.76 o 
  -3  14   2       18.83       19.15      3.87 o 
  -2  14   2       37.52       28.25      4.66 o 
  -1  14   2       46.34       44.74      4.44 o 
   0  14   2        0.29        2.19      1.57 o 
   1  14   2        8.65       12.34      2.93 o 
   2  14   2        1.90        6.55      2.29 o 
   3  14   2        3.48        1.11      3.18 o 
  -3  15   2       48.87       52.61      5.30 o 
  -2  15   2        0.45       -2.90      2.90 o 
  -1  15   2        1.73        1.61      2.61 o 
   0  15   2       36.36       45.06      3.30 o 
   1  15   2        3.23        4.90      2.72 o 
   2  15   2        5.73        5.65      2.68 o 
   3  15   2        0.10        0.00      2.36 o 
  -3  16   2        7.34        8.19      3.22 o 
  -2  16   2        4.72        2.61      2.61 o 
  -1  16   2        0.09        1.75      1.90 o 
   0  16   2       18.74       20.75      5.03 o 
   1  16   2        4.60        2.86      3.29 o 
   2  16   2        5.61        5.72      2.90 o 
  -2  17   2       23.97       31.85      5.23 o 
  -1  17   2        2.29       -3.15      3.15 o 
   0  17   2        0.17        1.50      1.84 o 
   1  17   2        0.02        1.14      2.75 o 
   2  17   2        0.77       -3.18      3.18 o 
   0  18   2        0.59        2.71      2.06 o 
  -6   1   3       27.82       25.63      4.55 o 
  -5   1   3       29.85       28.57      4.58 o 
  -4   1   3      106.02      116.15      5.78 o 
  -3   1   3      277.58      295.80      7.32 o 
  -2   1   3      319.45      347.93      6.56 o 
  -1   1   3        7.87        9.31      1.07 o 
   0   1   3     1303.61     1234.19      6.96 o 
   1   1   3     3256.86     3294.01     19.52 o 
   2   1   3     1014.25     1013.45     12.46 o 
   3   1   3      128.39      129.54      5.39 o 
   4   1   3        0.88        3.04      1.97 o 
   5   1   3        2.83       -1.32      2.83 o 
  -6   2   3       14.36       13.67      3.61 o 
  -5   2   3       28.54       24.99      4.05 o 
  -4   2   3      163.17      164.80      6.87 o 
  -3   2   3        9.50        8.59      1.86 o 
  -2   2   3        8.07        9.34      1.43 o 
  -1   2   3     1214.56     1280.98     11.01 o 
   0   2   3      475.88      466.46     10.44 o 
   1   2   3      199.38      198.62      4.61 o 
   2   2   3      345.25      363.00      7.54 o 
   3   2   3       82.21       81.64      4.52 o 
   4   2   3       31.70       39.28      3.54 o 
   5   2   3       29.97       28.57      4.47 o 
  -6   3   3        7.30        6.91      3.90 o 
  -5   3   3       89.90       96.00      6.24 o 
  -4   3   3        4.02        5.12      1.75 o 
  -3   3   3       84.75       78.73      4.09 o 
  -2   3   3     1360.32     1414.90     14.14 o 
  -1   3   3        1.36        1.86      0.75 o 
   0   3   3      383.53      347.63      3.99 o 
   1   3   3     1426.29     1374.53     12.84 o 
   2   3   3       41.75       30.83      2.65 o 
   3   3   3        0.51        1.79      1.50 o 
   4   3   3       29.08       37.67      3.72 o 
   5   3   3        0.05        1.00      2.25 o 
  -6   4   3        0.10        1.57      3.11 o 
  -5   4   3       18.24       15.75      3.58 o 
  -4   4   3        0.28        1.68      1.79 o 
  -3   4   3        0.29        1.29      1.54 o 
  -2   4   3      154.77      163.83      4.98 o 
  -1   4   3       58.47       70.28      2.84 o 
   0   4   3     1142.02     1120.31      7.83 o 
   1   4   3       21.01       26.11      2.08 o 
   2   4   3     1143.18     1086.46     13.93 o 
   3   4   3        6.64       10.70      1.93 o 
   4   4   3       43.53       37.32      4.12 o 
   5   4   3        0.77        1.04      2.86 o 
  -6   5   3       11.27       11.16      3.47 o 
  -5   5   3        0.01        3.79      2.18 o 
  -4   5   3       63.97       72.66      4.70 o 
  -3   5   3       87.55      103.88      4.85 o 
  -2   5   3       19.21       15.50      2.18 o 
  -1   5   3      662.43      707.61      9.59 o 
   0   5   3        1.73        1.39      0.64 o 
   1   5   3      187.70      187.47      5.20 o 
   2   5   3        0.06        1.97      1.47 o 
   3   5   3        4.40        4.94      2.15 o 
   4   5   3        0.00       -1.11      2.18 o 
   5   5   3        0.01        1.75      2.40 o 
  -6   6   3        1.47        0.00      3.00 o 
  -5   6   3       20.59       21.94      3.44 o 
  -4   6   3        6.70        8.55      2.50 o 
  -3   6   3        1.25        2.04      1.54 o 
  -2   6   3      714.51      723.46     11.45 o 
  -1   6   3       66.08       69.78      3.27 o 
   0   6   3      235.71      205.37      3.88 o 
   1   6   3      590.15      594.09      9.87 o 
   2   6   3       16.46       17.61      2.26 o 
   3   6   3       83.19       73.08      5.06 o 
   4   6   3        0.04       -0.29      2.43 o 
   5   6   3        0.75        2.18      2.50 o 
  -5   7   3        0.50       -2.72      3.51 o 
  -4   7   3        0.47        3.00      2.18 o 
  -3   7   3        0.13        2.61      1.61 o 
  -2   7   3       99.74      106.37      4.85 o 
  -1   7   3      145.22      160.01      5.30 o 
   0   7   3      740.77      759.88      8.06 o 
   1   7   3      103.25      113.32      4.71 o 
   2   7   3       79.24       88.70      4.56 o 
   3   7   3        1.73        1.68      2.04 o 
   4   7   3        0.08        2.40      2.25 o 
   5   7   3        1.57        0.75      2.79 o 
  -5   8   3       19.84       16.96      4.08 o 
  -4   8   3        3.39        3.43      2.43 o 
  -3   8   3      167.89      160.78      6.80 o 
  -2   8   3      242.21      260.62      7.73 o 
  -1   8   3      385.53      410.15      9.02 o 
   0   8   3      329.13      346.41      5.81 o 
   1   8   3      104.22       90.25      4.60 o 
   2   8   3       25.60       20.62      2.54 o 
   3   8   3       44.57       38.44      4.30 o 
   4   8   3       57.93       51.56      5.23 o 
   5   8   3        0.89        6.19      2.25 o 
  -5   9   3        7.45        9.98      3.33 o 
  -4   9   3       22.71       23.91      3.72 o 
  -3   9   3        2.43       -0.75      1.97 o 
  -2   9   3       52.39       53.37      3.94 o 
  -1   9   3        3.09        1.68      1.61 o 
   0   9   3      284.77      295.69      5.84 o 
   1   9   3       53.74       47.03      3.94 o 
   2   9   3      240.60      289.54      8.80 o 
   3   9   3        1.11        3.79      2.22 o 
   4   9   3        6.79        6.26      3.26 o 
   5   9   3        0.08        1.22      2.86 o 
  -5  10   3       11.64       15.06      3.86 o 
  -4  10   3       70.51       75.41      5.99 o 
  -3  10   3       47.83       42.38      4.55 o 
  -2  10   3      103.25      100.66      5.64 o 
  -1  10   3       69.72       68.39      4.30 o 
   0  10   3      124.56      111.98      3.84 o 
   1  10   3      183.18      174.28      7.02 o 
   2  10   3       44.32       41.45      4.16 o 
   3  10   3       94.19      102.91      6.42 o 
   4  10   3       13.64       16.35      3.69 o 
  -5  11   3       11.42        7.69      3.86 o 
  -4  11   3        0.08       -2.47      2.47 o 
  -3  11   3       15.32       16.71      3.04 o 
  -2  11   3        0.02        0.50      1.79 o 
  -1  11   3       51.52       46.23      3.80 o 
   0  11   3      241.71      236.36      5.74 o 
   1  11   3        1.47       -1.18      2.47 o 
   2  11   3      129.24      134.03      6.75 o 
   3  11   3       13.59       20.72      3.58 o 
   4  11   3        0.69        2.22      2.86 o 
  -4  12   3        0.37       -2.90      3.00 o 
  -3  12   3      136.77      137.46      7.65 o 
  -2  12   3       26.39       21.34      3.47 o 
  -1  12   3      121.63      125.69      6.57 o 
   0  12   3        4.34        4.23      1.62 o 
   1  12   3        0.25       -1.29      2.47 o 
   2  12   3        0.40       -0.57      2.40 o 
   3  12   3       20.86       17.54      3.97 o 
   4  12   3        2.98       -1.54      2.75 o 
  -4  13   3       27.40       27.28      4.87 o 
  -3  13   3       23.88       25.02      4.19 o 
  -2  13   3      264.66      275.23     10.13 o 
  -1  13   3       19.00       18.83      3.36 o 
   0  13   3        0.46        0.54      1.69 o 
   1  13   3      292.70      302.54     10.36 o 
   2  13   3       17.16       23.98      3.47 o 
   3  13   3       16.25        8.12      3.22 o 
   4  13   3        0.26       -3.40      3.40 o 
  -4  14   3        7.39        2.04      4.22 o 
  -3  14   3        1.42       -2.50      3.15 o 
  -2  14   3       70.29       64.98      5.91 o 
  -1  14   3        3.13        0.32      2.36 o 
   0  14   3      132.30      140.31      6.30 o 
   1  14   3        2.35        5.87      2.43 o 
   2  14   3        4.05        4.04      2.72 o 
   3  14   3        2.00        0.75      2.68 o 
  -3  15   3        9.28       15.38      2.93 o 
  -2  15   3        1.31        2.43      2.72 o 
  -1  15   3       22.73       25.05      4.08 o 
   0  15   3        0.66        0.30      1.92 o 
   1  15   3        6.93        9.09      2.90 o 
   2  15   3        0.28        1.82      2.50 o 
   3  15   3        0.00       -2.43      2.79 o 
  -2  16   3        5.47        4.54      3.08 o 
  -1  16   3        0.72        1.07      3.22 o 
   0  16   3       13.53       16.72      4.42 o 
   1  16   3        0.04        0.36      2.40 o 
   2  16   3        6.88       10.55      3.26 o 
  -2  17   3        0.27        0.82      2.29 o 
  -1  17   3        3.57        9.69      2.72 o 
   0  17   3        7.10        7.44      2.10 o 
   1  17   3        6.34        3.58      2.97 o 
  -6   0   4       54.74       61.57      5.73 o 
  -5   0   4       10.71       11.63      3.76 o 
  -4   0   4      544.13      552.86     11.95 o 
  -3   0   4      743.32      780.54     12.14 o 
  -2   0   4      336.13      343.52      6.85 o 
  -1   0   4     2399.88     2289.11     16.21 o 
   0   0   4       97.39       93.90      2.17 o 
   1   0   4        0.66        0.57      0.86 o 
   2   0   4       45.87       49.01      3.12 o 
   3   0   4       37.97       42.81      3.37 o 
   4   0   4       44.00       56.99      4.76 o 
   5   0   4       14.94       22.72      3.86 o 
  -6   1   4        7.09       14.10      3.51 o 
  -5   1   4      213.67      225.66      9.21 o 
  -4   1   4        0.39        2.54      2.40 o 
  -3   1   4      188.65      238.90      6.74 o 
  -2   1   4      145.31      150.16      4.58 o 
  -1   1   4      546.53      625.41      8.10 o 
   0   1   4      488.70      459.39      4.77 o 
   1   1   4       57.44       56.54      2.84 o 
   2   1   4        0.10        1.54      1.75 o 
   3   1   4      153.48      162.15      6.37 o 
   4   1   4        1.09       -2.47      2.47 o 
   5   1   4        0.10        0.36      2.68 o 
  -6   2   4        1.19       -3.54      3.54 o 
  -5   2   4       33.13       32.08      4.48 o 
  -4   2   4      103.00      104.89      5.60 o 
  -3   2   4      178.30      181.75      6.09 o 
  -2   2   4        0.18       -1.07      1.14 o 
  -1   2   4     2074.97     2185.26     16.22 o 
   0   2   4        4.77        4.81      1.34 o 
   1   2   4      777.09      771.74      9.95 o 
   2   2   4      961.58      933.87     13.15 o 
   3   2   4      575.07      578.48     12.35 o 
   4   2   4       12.43       13.06      2.83 o 
   5   2   4        2.96        3.83      2.54 o 
  -6   3   4       25.57       24.05      4.40 o 
  -5   3   4       14.59       15.07      3.86 o 
  -4   3   4       30.78       29.65      3.15 o 
  -3   3   4       16.61       14.60      2.54 o 
  -2   3   4      134.77      132.67      4.61 o 
  -1   3   4      131.24      111.53      3.64 o 
   0   3   4     1186.35     1146.79     22.05 o 
   1   3   4       42.22       40.91      2.62 o 
   2   3   4     1278.10     1201.07     15.19 o 
   3   3   4        9.19        7.91      2.40 o 
   4   3   4       76.77       76.94      5.41 o 
   5   3   4        0.99       -2.93      2.93 o 
  -6   4   4        1.99       -1.97      3.36 o 
  -5   4   4        0.76        2.50      2.68 o 
  -4   4   4       38.90       39.65      3.65 o 
  -3   4   4       17.85       22.66      2.33 o 
  -2   4   4      281.75      332.88      7.36 o 
  -1   4   4      245.88      261.80      5.84 o 
   0   4   4       16.80       13.92      1.40 o 
   1   4   4     1302.41     1322.36     14.32 o 
   2   4   4      334.25      317.67      8.06 o 
   3   4   4      312.18      291.28      9.01 o 
   4   4   4        2.03        2.54      1.90 o 
   5   4   4        1.09        5.76      2.07 o 
  -6   5   4        0.05       -3.26      3.26 o 
  -5   5   4       20.95       22.55      3.40 o 
  -4   5   4        7.86        4.83      2.65 o 
  -3   5   4       72.58       71.99      4.20 o 
  -2   5   4      373.05      402.24      8.48 o 
  -1   5   4      437.98      422.86      7.83 o 
   0   5   4      551.88      546.61      7.04 o 
   1   5   4      301.51      288.92      6.93 o 
   2   5   4      184.37      181.12      6.38 o 
   3   5   4        3.76       -0.93      2.43 o 
   4   5   4       18.51       18.15      3.83 o 
   5   5   4        1.36       -2.61      2.61 o 
  -5   6   4        6.65        8.98      3.01 o 
  -4   6   4      184.74      183.16      7.88 o 
  -3   6   4      411.80      423.10     10.06 o 
  -2   6   4      102.82      109.95      4.64 o 
  -1   6   4      662.33      762.16     11.30 o 
   0   6   4      186.29      161.76      8.30 o 
   1   6   4     1006.87     1020.60     13.76 o 
   2   6   4        2.23        2.11      1.40 o 
   3   6   4      352.77      348.61     10.17 o 
   4   6   4        5.59        3.33      2.54 o 
   5   6   4        0.50       -2.83      2.83 o 
  -5   7   4      121.15      116.09      7.28 o 
  -4   7   4        1.04       -0.57      2.22 o 
  -3   7   4        1.21        0.68      1.61 o 
  -2   7   4      495.24      481.78     10.25 o 
  -1   7   4      203.52      211.65      6.32 o 
   0   7   4       60.93       71.73      3.01 o 
   1   7   4       18.24       23.20      2.65 o 
   2   7   4        0.49        0.21      1.54 o 
   3   7   4       61.13       56.31      5.23 o 
   4   7   4       12.78       13.88      3.40 o 
   5   7   4        0.78        1.93      3.00 o 
  -5   8   4        3.08        2.15      3.18 o 
  -4   8   4       11.95        3.79      2.97 o 
  -3   8   4        0.46       -1.22      2.04 o 
  -2   8   4      202.39      191.01      6.96 o 
  -1   8   4       64.14       59.39      3.98 o 
   0   8   4      154.57      146.59      6.52 o 
   1   8   4      177.74      176.62      6.63 o 
   2   8   4       39.84       32.10      3.69 o 
   3   8   4       17.74       13.46      3.26 o 
   4   8   4        2.32        0.00      2.68 o 
   5   8   4        2.50        0.39      2.83 o 
  -5   9   4       13.86       15.71      3.29 o 
  -4   9   4       37.78       36.13      4.62 o 
  -3   9   4        1.46        4.11      2.15 o 
  -2   9   4      213.14      211.50      7.46 o 
  -1   9   4       61.70       70.28      4.23 o 
   0   9   4      160.33      156.14      4.34 o 
   1   9   4       68.96       64.95      4.52 o 
   2   9   4        1.23       -0.72      2.07 o 
   3   9   4       18.80       28.24      3.94 o 
   4   9   4        3.71        2.43      3.08 o 
  -5  10   4        6.48        3.90      3.15 o 
  -4  10   4        1.20        0.64      2.43 o 
  -3  10   4       12.52       10.45      2.65 o 
  -2  10   4       12.41        9.81      2.68 o 
  -1  10   4        4.18        2.18      1.97 o 
   0  10   4       10.67       12.10      2.38 o 
   1  10   4       52.19       39.38      3.62 o 
   2  10   4       15.46       14.49      3.11 o 
   3  10   4       46.38       48.28      4.98 o 
   4  10   4        9.74       13.42      2.97 o 
  -5  11   4       15.75       17.25      3.76 o 
  -4  11   4       12.75       12.81      3.40 o 
  -3  11   4       66.14       61.57      5.16 o 
  -2  11   4       56.35       44.51      4.16 o 
  -1  11   4      158.86      145.32      6.87 o 
   0  11   4      115.37      105.25      4.99 o 
   1  11   4        5.32        8.48      2.00 o 
   2  11   4        1.17       -2.36      2.36 o 
   3  11   4       38.08       36.56      4.33 o 
   4  11   4        1.46        1.90      2.43 o 
  -4  12   4       16.32       23.12      3.65 o 
  -3  12   4        0.28        0.64      2.50 o 
  -2  12   4      100.32      106.06      6.21 o 
  -1  12   4       30.62       35.70      3.58 o 
   0  12   4       50.23       54.99      3.44 o 
   1  12   4       87.03       80.41      5.63 o 
   2  12   4       14.52       14.14      3.36 o 
   3  12   4       25.44       30.68      4.12 o 
   4  12   4        0.07       -2.75      2.75 o 
  -4  13   4        1.76       -1.97      3.04 o 
  -3  13   4        6.91        5.44      2.97 o 
  -2  13   4        4.91        8.87      2.68 o 
  -1  13   4       16.99       16.61      3.54 o 
   0  13   4        4.42        5.28      2.27 o 
   1  13   4       10.68       10.95      3.01 o 
   2  13   4        3.88        7.44      2.61 o 
   3  13   4        1.80       -0.36      2.97 o 
  -3  14   4        0.41       -2.79      2.79 o 
  -2  14   4       41.56       39.11      4.91 o 
  -1  14   4       40.40       36.85      4.01 o 
   0  14   4       19.54       21.53      2.40 o 
   1  14   4        0.20        2.90      2.15 o 
   2  14   4        1.63        2.43      2.29 o 
   3  14   4        0.26        0.39      2.40 o 
  -3  15   4        2.05       -1.57      3.22 o 
  -2  15   4        2.90        6.44      2.79 o 
  -1  15   4        1.51       -1.36      2.79 o 
   0  15   4       43.65       41.88      4.39 o 
   1  15   4       41.65       47.41      4.94 o 
   2  15   4       30.99       33.11      3.87 o 
  -2  16   4        0.34        1.93      2.29 o 
  -1  16   4       17.28       16.53      4.19 o 
   0  16   4        5.12        4.62      3.47 o 
   1  16   4       12.49       18.07      3.79 o 
   2  16   4        1.21       -0.82      2.36 o 
  -1  17   4        0.00        1.57      2.86 o 
   0  17   4        5.00        9.63      1.78 o 
   1  17   4        4.77        9.77      3.15 o 
  -6   1   5       15.34       14.71      3.94 o 
  -5   1   5        7.76       12.92      2.90 o 
  -4   1   5      273.78      289.64      8.99 o 
  -3   1   5        1.36       -1.72      1.72 o 
  -2   1   5      347.75      384.64      7.75 o 
  -1   1   5     1186.57     1313.50     13.11 o 
   0   1   5       27.61       27.88      1.43 o 
   1   1   5      167.34      167.67      5.05 o 
   2   1   5       29.72       29.66      2.69 o 
   3   1   5        1.08        3.15      1.86 o 
   4   1   5        1.48        5.19      2.22 o 
   5   1   5        0.55        1.11      2.90 o 
  -6   2   5        0.01       -1.18      3.36 o 
  -5   2   5       10.97        9.95      2.90 o 
  -4   2   5      258.05      266.06      8.77 o 
  -3   2   5       43.44       70.88      3.91 o 
  -2   2   5      242.82      261.52      6.66 o 
  -1   2   5      141.51      145.12      4.47 o 
   0   2   5      306.78      294.21      4.42 o 
   1   2   5      271.45      294.96      6.75 o 
   2   2   5      249.05      243.77      7.27 o 
   3   2   5       77.60       80.13      5.24 o 
   4   2   5       74.87       81.95      6.35 o 
   5   2   5        0.22       -2.22      2.97 o 
  -6   3   5        5.63        3.94      3.01 o 
  -5   3   5       29.31       31.22      3.83 o 
  -4   3   5      205.64      208.43      7.81 o 
  -3   3   5        1.28        0.79      1.47 o 
  -2   3   5     2137.98     2300.44     20.33 o 
  -1   3   5       38.27       26.06      2.22 o 
   0   3   5      155.45      145.91      3.21 o 
   1   3   5      395.94      408.96      8.21 o 
   2   3   5       20.97       23.88      2.51 o 
   3   3   5       33.34       27.04      3.65 o 
   4   3   5       12.45       14.78      3.11 o 
   5   3   5        1.04        2.97      2.47 o 
  -6   4   5        8.80       12.02      2.93 o 
  -5   4   5       10.20       11.92      3.08 o 
  -4   4   5       82.88       72.48      4.88 o 
  -3   4   5       30.50       28.94      2.90 o 
  -2   4   5      359.00      410.66      8.65 o 
  -1   4   5      207.39      210.86      5.71 o 
   0   4   5      640.86      635.02      7.03 o 
   1   4   5      125.43      128.21      4.86 o 
   2   4   5      345.30      334.22      8.81 o 
   3   4   5       17.19       14.64      2.72 o 
   4   4   5      143.25      144.24      7.87 o 
   5   4   5        1.22        0.00      2.93 o 
  -6   5   5        5.11        4.51      3.72 o 
  -5   5   5        6.67        2.65      2.93 o 
  -4   5   5        1.77        2.40      2.29 o 
  -3   5   5       27.44       28.79      3.01 o 
  -2   5   5       98.07       94.83      4.71 o 
  -1   5   5       40.57       43.01      2.94 o 
   0   5   5      654.18      672.56      7.64 o 
   1   5   5        8.36        9.41      1.72 o 
   2   5   5        8.77        3.58      2.18 o 
   3   5   5      162.40      137.51      6.65 o 
   4   5   5       25.78       26.45      4.26 o 
   5   5   5        4.79       -1.93      3.15 o 
  -5   6   5        2.63        3.08      3.18 o 
  -4   6   5        5.04        4.40      2.40 o 
  -3   6   5       34.54       34.81      3.37 o 
  -2   6   5       16.63       15.18      2.22 o 
  -1   6   5       25.41       25.03      2.58 o 
   0   6   5        2.57        4.03      1.01 o 
   1   6   5       23.39       28.43      3.22 o 
   2   6   5      117.89      138.53      6.04 o 
   3   6   5       77.15       80.90      5.34 o 
   4   6   5       29.79       24.45      3.58 o 
   5   6   5        0.00        3.18      2.43 o 
  -5   7   5       20.96       27.84      4.26 o 
  -4   7   5       64.30       49.82      4.84 o 
  -3   7   5       10.32        6.83      2.50 o 
  -2   7   5      273.58      256.31      8.02 o 
  -1   7   5      423.43      378.23      8.81 o 
   0   7   5        0.70       -1.31      1.31 o 
   1   7   5       87.12       83.53      4.59 o 
   2   7   5       63.63       63.03      4.37 o 
   3   7   5      126.36      127.05      6.82 o 
   4   7   5       31.39       30.36      4.08 o 
   5   7   5       13.73       11.84      4.22 o 
  -5   8   5        3.08       -3.18      3.18 o 
  -4   8   5      159.80      152.11      7.65 o 
  -3   8   5        1.04        1.50      2.11 o 
  -2   8   5        3.10        3.65      2.07 o 
  -1   8   5      389.43      398.54      9.62 o 
   0   8   5      137.20      149.35      4.23 o 
   1   8   5        0.43        0.61      1.50 o 
   2   8   5        0.27       -0.25      1.93 o 
   3   8   5        2.46       -0.57      2.79 o 
   4   8   5       25.95       36.51      4.55 o 
  -5   9   5        2.17        4.97      3.11 o 
  -4   9   5      190.56      182.60      8.67 o 
  -3   9   5       71.94       69.73      5.49 o 
  -2   9   5      231.82      205.00      7.68 o 
  -1   9   5        7.04        7.66      2.25 o 
   0   9   5       27.56       27.54      3.99 o 
   1   9   5       17.67       10.59      2.79 o 
   2   9   5       24.92       30.04      3.47 o 
   3   9   5       25.84       22.12      3.87 o 
   4   9   5        7.20        3.61      3.18 o 
  -5  10   5        0.63       -2.00      3.26 o 
  -4  10   5        8.42       10.73      3.11 o 
  -3  10   5        4.09        8.01      2.40 o 
  -2  10   5       87.72       85.13      5.02 o 
  -1  10   5        2.16        3.94      2.04 o 
   0  10   5       53.53       57.52      3.01 o 
   1  10   5       36.89       36.21      3.69 o 
   2  10   5       10.53        9.63      2.50 o 
   3  10   5       25.23       36.91      4.01 o 
   4  10   5        8.51       12.16      3.54 o 
  -4  11   5        0.01        0.00      2.61 o 
  -3  11   5        9.35       12.85      3.01 o 
  -2  11   5        7.67        9.23      2.47 o 
  -1  11   5       76.47       73.55      5.31 o 
   0  11   5        0.10        0.07      1.50 o 
   1  11   5       36.50       40.86      3.87 o 
   2  11   5       38.47       46.95      4.48 o 
   3  11   5        1.12        1.00      2.58 o 
   4  11   5        1.42        1.61      2.54 o 
  -4  12   5        0.13        1.14      2.68 o 
  -3  12   5       60.11       54.75      5.66 o 
  -2  12   5        0.40        6.44      1.86 o 
  -1  12   5      131.43      118.59      7.15 o 
   0  12   5       15.65       16.39      2.30 o 
   1  12   5       21.44       22.98      4.37 o 
   2  12   5       35.95       38.06      4.58 o 
   3  12   5        5.79        3.97      3.04 o 
  -4  13   5        1.67        1.18      2.86 o 
  -3  13   5        8.99       12.63      3.65 o 
  -2  13   5        9.37        6.01      3.33 o 
  -1  13   5       13.37       10.16      3.58 o 
   0  13   5        1.04        0.43      2.07 o 
   1  13   5        9.61        8.09      2.97 o 
   2  13   5        3.69        5.80      2.61 o 
   3  13   5        1.86        6.15      2.43 o 
  -3  14   5       11.51       13.13      3.65 o 
  -2  14   5        0.22        1.04      2.86 o 
  -1  14   5       28.97       17.22      4.26 o 
   0  14   5        3.74        5.39      1.69 o 
   1  14   5       12.89       16.14      3.51 o 
   2  14   5        1.72        3.29      2.43 o 
   3  14   5        0.20        0.82      2.72 o 
  -3  15   5        2.99        2.00      3.26 o 
  -2  15   5        1.96       -2.93      2.93 o 
  -1  15   5        4.22       10.55      2.29 o 
   0  15   5        6.73        8.50      6.46 o 
   1  15   5        0.43        1.82      2.65 o 
   2  15   5        6.16        7.83      2.93 o 
  -2  16   5       12.13       11.13      3.04 o 
  -1  16   5       17.36       16.35      4.19 o 
   0  16   5       25.11       28.71      3.22 o 
   1  16   5        0.28       -1.18      2.61 o 
  -1  17   5        1.61        0.82      2.54 o 
   0  17   5        0.62        3.12      2.66 o 
  -6   0   6        0.12        0.00      2.58 o 
  -5   0   6        2.57        2.54      2.93 o 
  -4   0   6        2.20        3.29      2.33 o 
  -3   0   6      479.62      491.46     10.56 o 
  -2   0   6     1245.28     1439.22     16.27 o 
  -1   0   6     1399.60     1464.78     15.23 o 
   0   0   6      352.53      336.81      6.26 o 
   1   0   6      281.45      278.37      7.21 o 
   2   0   6        5.45        4.08      1.61 o 
   3   0   6       29.18       23.06      3.22 o 
   4   0   6       34.80       32.44      4.33 o 
   5   0   6        0.03        0.79      1.97 o 
  -6   1   6        0.49       -0.79      3.33 o 
  -5   1   6      192.04      184.48      8.88 o 
  -4   1   6      142.63      157.36      7.12 o 
  -3   1   6      311.55      313.01      8.29 o 
  -2   1   6     1120.13     1175.72     14.53 o 
  -1   1   6      676.47      689.14     10.40 o 
   0   1   6      149.44      143.20      3.38 o 
   1   1   6       91.65      100.47      4.31 o 
   2   1   6        0.02       -1.32      1.32 o 
   3   1   6       31.83       37.20      3.69 o 
   4   1   6        5.68        7.12      2.72 o 
   5   1   6        0.03       -3.22      3.22 o 
  -6   2   6        0.51       -2.00      3.26 o 
  -5   2   6        2.30        4.51      2.40 o 
  -4   2   6       53.17       62.92      4.73 o 
  -3   2   6        1.62       -1.22      2.00 o 
  -2   2   6      189.38      184.61      6.10 o 
  -1   2   6       77.37       74.66      3.63 o 
   0   2   6       40.47       39.43      1.93 o 
   1   2   6       22.59       18.23      2.01 o 
   2   2   6       51.14       47.24      3.76 o 
   3   2   6        2.68        6.98      2.00 o 
   4   2   6        0.63       -2.61      2.61 o 
   5   2   6        0.27       -0.79      2.97 o 
  -6   3   6        9.55        9.70      3.43 o 
  -5   3   6       44.83       42.12      4.91 o 
  -4   3   6      129.06      115.69      6.11 o 
  -3   3   6       26.59       27.07      2.79 o 
  -2   3   6       26.06       39.43      2.90 o 
  -1   3   6       16.09       22.52      2.29 o 
   0   3   6       73.14       71.26      2.63 o 
   1   3   6       95.99       89.66      4.38 o 
   2   3   6        3.21        2.65      1.97 o 
   3   3   6        2.18        5.58      1.82 o 
   4   3   6        8.20       10.16      2.72 o 
   5   3   6        0.69        5.51      2.79 o 
  -6   4   6        0.88        6.15      2.75 o 
  -5   4   6        0.02       -2.90      2.90 o 
  -4   4   6       11.60       10.74      2.90 o 
  -3   4   6        2.75       -0.43      1.90 o 
  -2   4   6      466.74      493.80     10.10 o 
  -1   4   6        3.55        1.93      1.57 o 
   0   4   6      975.95      969.37     19.45 o 
   1   4   6      601.62      570.60     10.97 o 
   2   4   6       13.42       15.46      2.51 o 
   3   4   6      187.01      180.12      8.10 o 
   4   4   6        2.68        5.51      2.83 o 
   5   4   6        2.19       -3.18      3.61 o 
  -5   5   6        6.60        1.72      3.33 o 
  -4   5   6       91.93       83.83      5.63 o 
  -3   5   6        0.01       -0.47      1.65 o 
  -2   5   6       81.71       80.96      4.34 o 
  -1   5   6      335.29      348.62      8.38 o 
   0   5   6      180.27      188.01      4.37 o 
   1   5   6       92.16       85.56      4.67 o 
   2   5   6       42.57       38.26      3.48 o 
   3   5   6        8.26        5.12      2.40 o 
   4   5   6       50.17       49.57      4.87 o 
   5   5   6       13.98       16.35      3.97 o 
  -5   6   6       33.28       37.27      4.76 o 
  -4   6   6       19.78       26.74      3.40 o 
  -3   6   6      178.43      181.91      7.05 o 
  -2   6   6      118.77       95.22      4.99 o 
  -1   6   6       14.00       13.67      2.47 o 
   0   6   6       10.59       11.47      1.36 o 
   1   6   6      496.20      491.32     11.12 o 
   2   6   6        4.51        0.72      2.00 o 
   3   6   6       83.12       94.99      6.38 o 
   4   6   6        0.64        4.11      3.04 o 
  -5   7   6       14.81       10.52      3.33 o 
  -4   7   6       14.79       16.50      3.69 o 
  -3   7   6       52.45       43.86      4.23 o 
  -2   7   6       45.75       56.50      3.94 o 
  -1   7   6       33.67       33.27      3.19 o 
   0   7   6      127.94      145.43      4.21 o 
   1   7   6        8.16        6.80      2.29 o 
   2   7   6       81.15       80.59      4.91 o 
   3   7   6        5.31        7.01      2.47 o 
   4   7   6       14.43       15.60      3.72 o 
  -5   8   6        6.02        5.29      3.36 o 
  -4   8   6        8.87       12.56      2.25 o 
  -3   8   6       21.33       17.50      3.44 o 
  -2   8   6        9.02        6.44      2.00 o 
  -1   8   6      197.77      209.40      7.46 o 
   0   8   6        1.52        2.19      1.07 o 
   1   8   6        6.72        5.69      2.25 o 
   2   8   6        4.80        5.72      2.18 o 
   3   8   6        0.04        0.61      2.54 o 
   4   8   6        1.97        2.22      2.72 o 
  -5   9   6        0.03       -1.18      2.65 o 
  -4   9   6        1.37       -0.32      2.79 o 
  -3   9   6       21.58       16.32      3.15 o 
  -2   9   6       21.97       21.55      3.26 o 
  -1   9   6        3.72        5.29      1.86 o 
   0   9   6      112.49      115.67      4.79 o 
   1   9   6        2.85        2.68      2.22 o 
   2   9   6        0.04        2.47      2.18 o 
   3   9   6       25.13       22.30      4.01 o 
   4   9   6       15.94       19.57      3.83 o 
  -5  10   6        0.25        0.00      3.33 o 
  -4  10   6        0.08       -2.43      2.68 o 
  -3  10   6       48.31       53.95      4.69 o 
  -2  10   6       44.30       37.04      4.16 o 
  -1  10   6        5.36       -0.75      2.68 o 
   0  10   6        0.65        1.35      1.36 o 
   1  10   6       25.87       32.94      3.87 o 
   2  10   6        0.72        3.26      1.90 o 
   3  10   6        0.64        3.08      2.58 o 
   4  10   6        0.91        6.44      2.72 o 
  -4  11   6        0.92       -2.22      2.36 o 
  -3  11   6        5.46        5.44      2.68 o 
  -2  11   6       25.15       21.76      3.19 o 
  -1  11   6        1.51        0.29      2.29 o 
   0  11   6        2.67        1.00      1.74 o 
   1  11   6        1.80        2.25      2.11 o 
   2  11   6        5.65        6.30      2.58 o 
   3  11   6        6.95        9.02      2.83 o 
  -4  12   6        7.32       15.53      2.97 o 
  -3  12   6       17.59       27.27      3.87 o 
  -2  12   6       11.86       12.35      3.01 o 
  -1  12   6      186.41      180.69      8.09 o 
   0  12   6       37.83       37.14      2.88 o 
   1  12   6       10.06       10.98      3.26 o 
   2  12   6        8.35        8.73      2.90 o 
   3  12   6        6.93       12.95      3.18 o 
  -4  13   6        2.40        6.15      2.58 o 
  -3  13   6        0.01        0.72      2.25 o 
  -2  13   6        1.52        4.33      2.00 o 
  -1  13   6        3.14        0.93      2.61 o 
   0  13   6        6.18        7.75      1.82 o 
   1  13   6        6.66        1.97      2.68 o 
   2  13   6        2.01        0.00      2.79 o 
   3  13   6        0.77       -0.82      2.90 o 
  -3  14   6        0.39        1.93      2.65 o 
  -2  14   6       25.51       20.33      4.51 o 
  -1  14   6       19.09       24.48      3.83 o 
   0  14   6       41.84       40.94      3.30 o 
   1  14   6        3.91        6.01      2.72 o 
   2  14   6        1.74        1.14      2.40 o 
  -2  15   6        1.40        5.76      2.22 o 
  -1  15   6        3.96        4.76      3.01 o 
   0  15   6        3.87        5.02      2.20 o 
   1  15   6        4.59        6.48      3.08 o 
   2  15   6        0.01       -3.33      3.33 o 
  -2  16   6        1.97        3.72      2.75 o 
  -1  16   6        0.10        1.18      2.65 o 
   0  16   6        8.80       13.33      2.78 o 
   1  16   6        9.81       12.67      3.36 o 
  -6   1   7        0.14       -3.36      3.36 o 
  -5   1   7       17.67       13.31      3.72 o 
  -4   1   7      386.26      389.13     11.18 o 
  -3   1   7      236.57      244.82      7.86 o 
  -2   1   7      272.98      279.37      7.63 o 
  -1   1   7       59.37       64.59      3.69 o 
   0   1   7      152.48      148.59      3.90 o 
   1   1   7        1.89        3.51      1.43 o 
   2   1   7        0.02       -0.21      1.68 o 
   3   1   7       16.54       17.32      3.47 o 
   4   1   7        4.86        7.01      2.40 o 
   5   1   7        0.66        6.58      2.61 o 
  -5   2   7       30.12       29.21      4.62 o 
  -4   2   7       74.09       69.30      5.02 o 
  -3   2   7       69.36       79.00      4.63 o 
  -2   2   7        8.21        9.55      2.08 o 
  -1   2   7      344.28      399.04      8.71 o 
   0   2   7       27.70       27.06      2.20 o 
   1   2   7      317.42      293.36      8.19 o 
   2   2   7       10.66        5.83      2.40 o 
   3   2   7        5.37        3.01      2.90 o 
   4   2   7        7.31        1.68      3.08 o 
  -5   3   7       34.65       27.25      4.19 o 
  -4   3   7        1.81        6.65      1.68 o 
  -3   3   7      250.10      260.65      8.41 o 
  -2   3   7       13.71       13.31      2.40 o 
  -1   3   7      333.48      304.49      8.16 o 
   0   3   7       46.61       46.47      2.29 o 
   1   3   7       22.26       20.51      2.86 o 
   2   3   7       22.34       21.51      2.72 o 
   3   3   7      137.36      137.17      7.15 o 
   4   3   7       11.40        9.55      3.51 o 
  -5   4   7        5.32        4.87      3.22 o 
  -4   4   7       82.29       82.19      5.63 o 
  -3   4   7        5.31        4.22      2.50 o 
  -2   4   7        0.02       -1.00      1.50 o 
  -1   4   7       84.37       91.10      4.67 o 
   0   4   7        0.55       -1.17      1.17 o 
   1   4   7       24.41       23.52      3.15 o 
   2   4   7        0.08       -0.47      1.50 o 
   3   4   7        2.00        0.29      2.61 o 
   4   4   7        9.40        8.69      3.72 o 
  -5   5   7        5.35        3.54      3.43 o 
  -4   5   7       13.56       11.70      3.01 o 
  -3   5   7       28.02       31.22      3.44 o 
  -2   5   7      134.55      140.23      6.08 o 
  -1   5   7        7.50        7.69      2.08 o 
   0   5   7        0.78        0.10      1.36 o 
   1   5   7        3.09        2.93      1.50 o 
   2   5   7        0.03       -0.50      1.65 o 
   3   5   7        6.69        2.36      2.72 o 
   4   5   7        4.10       -1.43      3.43 o 
  -5   6   7        2.40       -0.36      3.08 o 
  -4   6   7        1.44        1.82      2.36 o 
  -3   6   7       23.74       22.41      2.97 o 
  -2   6   7       55.32       58.06      4.44 o 
  -1   6   7       71.88       68.08      4.45 o 
   0   6   7        0.21       -1.16      1.16 o 
   1   6   7       82.03       80.07      4.95 o 
   2   6   7        1.77       -0.50      2.04 o 
   3   6   7        2.62        7.30      2.22 o 
   4   6   7        1.69        2.58      2.04 o 
  -5   7   7       16.24       15.46      3.90 o 
  -4   7   7        1.17       -3.08      3.08 o 
  -3   7   7       10.50        7.48      2.43 o 
  -2   7   7       41.38       45.53      4.19 o 
  -1   7   7       46.79       53.35      3.94 o 
   0   7   7        0.82        5.41      4.24 o 
   1   7   7        1.35        0.25      1.75 o 
   2   7   7        9.45        8.59      2.29 o 
   3   7   7       32.18       30.68      4.26 o 
   4   7   7       17.40       14.78      3.76 o 
  -5   8   7       11.45        5.08      3.47 o 
  -4   8   7       91.10       98.29      6.99 o 
  -3   8   7       70.51       60.69      4.73 o 
  -2   8   7       51.05       47.69      4.69 o 
  -1   8   7       30.49       30.29      3.65 o 
   0   8   7       28.62       31.25      2.32 o 
   1   8   7       49.26       46.54      4.01 o 
   2   8   7        0.29       -1.14      2.11 o 
   3   8   7        0.04        1.65      2.11 o 
   4   8   7        2.09        5.90      2.25 o 
  -5   9   7        4.89        2.43      2.97 o 
  -4   9   7       32.00       36.23      4.26 o 
  -3   9   7       23.56       31.28      3.69 o 
  -2   9   7       33.68       30.33      3.90 o 
  -1   9   7      239.28      248.81      8.98 o 
   0   9   7        0.05        1.12      1.42 o 
   1   9   7       35.34       36.56      4.19 o 
   2   9   7       29.67       33.80      4.19 o 
   3   9   7       14.78       18.00      3.94 o 
   4   9   7        6.00        9.37      2.79 o 
  -4  10   7        3.24        7.62      2.86 o 
  -3  10   7        7.10       13.88      2.93 o 
  -2  10   7       64.76       55.80      5.16 o 
  -1  10   7       28.90       23.63      3.11 o 
   0  10   7      403.87      394.84     12.53 o 
   1  10   7       92.65       85.94      6.17 o 
   2  10   7       64.93       69.16      5.63 o 
   3  10   7        0.00       -1.11      2.25 o 
  -4  11   7       13.70       12.20      3.40 o 
  -3  11   7       26.67       23.16      3.72 o 
  -2  11   7       24.45       21.91      3.94 o 
  -1  11   7       18.54       20.19      3.29 o 
   0  11   7       61.23       52.78      3.45 o 
   1  11   7        0.12       -1.22      2.29 o 
   2  11   7        4.80        4.72      2.65 o 
   3  11   7        0.72        1.93      3.08 o 
  -4  12   7        2.77        2.00      3.26 o 
  -3  12   7        2.75        1.07      2.22 o 
  -2  12   7       17.92       24.12      3.69 o 
  -1  12   7       44.31       35.71      4.51 o 
   0  12   7       14.59       10.58      2.12 o 
   1  12   7       25.48       22.84      3.97 o 
   2  12   7        0.08       -1.07      2.40 o 
   3  12   7        0.00        1.22      2.33 o 
  -3  13   7        2.60        4.94      2.50 o 
  -2  13   7        9.86        8.01      2.93 o 
  -1  13   7        0.07        0.32      2.33 o 
   0  13   7        0.27        2.44      2.83 o 
   1  13   7        1.42        2.11      2.11 o 
   2  13   7        2.48       -0.75      3.43 o 
  -3  14   7        0.55        2.00      3.11 o 
  -2  14   7        0.04        1.11      2.15 o 
  -1  14   7        6.23        8.94      3.08 o 
   0  14   7        0.67       -0.12      1.70 o 
   1  14   7        0.00        5.26      2.65 o 
   2  14   7        5.13       10.12      2.65 o 
  -2  15   7        0.29       -2.36      2.36 o 
  -1  15   7        3.72        2.68      3.01 o 
   0  15   7        4.15        5.95      1.95 o 
   1  15   7        0.35       -3.00      3.00 o 
  -5   0   8        0.54        0.72      2.15 o 
  -4   0   8       19.91       20.11      3.26 o 
  -3   0   8       18.42       16.79      2.68 o 
  -2   0   8      143.96      153.31      6.01 o 
  -1   0   8       45.19       45.91      3.44 o 
   0   0   8       11.02       11.89      1.71 o 
   1   0   8       27.79       22.59      3.29 o 
   2   0   8       17.87       18.00      2.79 o 
   3   0   8        5.82        8.59      2.29 o 
   4   0   8        8.50        7.59      3.36 o 
  -5   1   8        6.67        5.94      2.68 o 
  -4   1   8       14.69       15.57      3.47 o 
  -3   1   8       33.86       39.50      3.69 o 
  -2   1   8      119.50      123.49      5.46 o 
  -1   1   8       84.16       78.89      4.31 o 
   0   1   8      104.66      113.03      3.59 o 
   1   1   8        2.80        1.07      1.86 o 
   2   1   8        4.73        3.72      2.54 o 
   3   1   8        1.02        4.76      2.15 o 
   4   1   8        3.27        2.54      2.68 o 
  -5   2   8        2.70        7.41      2.93 o 
  -4   2   8       10.05        7.55      2.68 o 
  -3   2   8       13.42       11.92      2.61 o 
  -2   2   8       49.03       47.09      3.58 o 
  -1   2   8       12.53       10.31      2.00 o 
   0   2   8        0.01        2.11      0.91 o 
   1   2   8        0.28       -0.21      1.90 o 
   2   2   8        6.61        8.01      2.47 o 
   3   2   8        0.21        0.29      1.97 o 
   4   2   8        0.97       -0.36      3.08 o 
  -5   3   8        1.04       -1.43      2.54 o 
  -4   3   8       98.58      107.91      6.53 o 
  -3   3   8        8.28        5.72      2.25 o 
  -2   3   8      108.13      107.77      5.42 o 
  -1   3   8      317.14      306.72      8.54 o 
   0   3   8        7.76        8.14      1.40 o 
   1   3   8      266.08      250.02      8.49 o 
   2   3   8        1.48        0.00      2.07 o 
   3   3   8        6.73        6.40      2.54 o 
   4   3   8        0.08       -3.00      3.00 o 
  -5   4   8        3.00       -1.11      2.61 o 
  -4   4   8        1.78        5.76      2.25 o 
  -3   4   8       77.70       73.73      5.31 o 
  -2   4   8       33.80       33.74      3.47 o 
  -1   4   8      185.22      182.61      7.06 o 
   0   4   8      122.42      113.03      4.00 o 
   1   4   8      116.92      106.92      5.82 o 
   2   4   8       32.22       31.76      3.69 o 
   3   4   8        5.73        4.97      2.61 o 
   4   4   8        1.17       -3.00      3.15 o 
  -5   5   8        4.46        5.94      2.83 o 
  -4   5   8      180.94      184.90      8.45 o 
  -3   5   8      383.46      384.82     11.04 o 
  -2   5   8      330.73      337.87      9.69 o 
  -1   5   8       65.46       60.17      4.41 o 
   0   5   8       15.82       20.10      2.72 o 
   1   5   8        0.27        0.00      1.82 o 
   2   5   8       13.16       13.28      2.40 o 
   3   5   8        0.03        2.90      2.00 o 
   4   5   8       17.53       14.57      4.01 o 
  -5   6   8        0.15        2.68      2.68 o 
  -4   6   8       14.59       20.58      3.65 o 
  -3   6   8       78.65       90.32      5.63 o 
  -2   6   8        0.40       -0.50      2.29 o 
  -1   6   8       25.51       28.50      3.26 o 
   0   6   8      168.92      159.73      7.00 o 
   1   6   8       71.41       69.23      5.02 o 
   2   6   8       10.37        6.48      2.36 o 
   3   6   8        6.78        5.30      3.18 o 
   4   6   8       27.94       29.92      4.90 o 
  -5   7   8        0.35       -0.39      3.00 o 
  -4   7   8       29.85       28.35      4.83 o 
  -3   7   8       17.94       15.25      3.58 o 
  -2   7   8       45.91       50.80      4.59 o 
  -1   7   8       20.49       24.34      3.08 o 
   0   7   8      100.93      101.71      4.52 o 
   1   7   8       19.11       25.27      3.15 o 
   2   7   8       27.45       15.61      4.01 o 
   3   7   8        3.45        3.76      2.75 o 
   4   7   8        1.48        0.39      2.65 o 
  -5   8   8        0.01        2.04      2.97 o 
  -4   8   8        0.19       -2.79      3.36 o 
  -3   8   8       28.69       26.85      3.90 o 
  -2   8   8       16.10       12.45      3.08 o 
  -1   8   8      163.64      173.53      7.37 o 
   0   8   8       93.28       88.83      5.70 o 
   1   8   8       72.71       65.28      5.16 o 
   2   8   8       23.85       22.19      3.79 o 
   3   8   8        1.50       -2.15      3.00 o 
  -4   9   8        0.69       -1.47      2.86 o 
  -3   9   8        1.09       -1.25      2.50 o 
  -2   9   8       15.16       10.34      2.90 o 
  -1   9   8        0.11        2.47      1.93 o 
   0   9   8        0.05        1.11      1.57 o 
   1   9   8        5.94        6.69      2.47 o 
   2   9   8        8.42        6.48      2.90 o 
   3   9   8        1.20        0.75      2.47 o 
  -4  10   8        0.79        8.76      2.43 o 
  -3  10   8       44.97       47.31      4.76 o 
  -2  10   8       41.64       35.42      4.12 o 
  -1  10   8       51.31       50.62      4.51 o 
   0  10   8        0.39       -2.92      2.92 o 
   1  10   8       10.19        7.41      3.04 o 
   2  10   8        4.33        6.83      2.93 o 
   3  10   8        0.01        1.93      2.50 o 
  -4  11   8        9.39       11.59      3.08 o 
  -3  11   8        1.95       -1.79      3.26 o 
  -2  11   8       71.37       65.73      5.99 o 
  -1  11   8        2.26        4.33      2.68 o 
   0  11   8       10.66        8.81      2.95 o 
   1  11   8       21.02       23.69      3.69 o 
   2  11   8        0.00       -0.36      2.65 o 
   3  11   8        5.24        0.82      3.04 o 
  -3  12   8        6.01       10.16      3.86 o 
  -2  12   8        5.39        6.58      2.97 o 
  -1  12   8        1.13        4.33      2.72 o 
   0  12   8        3.14        4.66      3.67 o 
   1  12   8        5.49        1.75      2.83 o 
   2  12   8        9.11       11.09      3.22 o 
  -3  13   8       17.85       19.93      4.40 o 
  -2  13   8        2.01        2.22      2.86 o 
  -1  13   8       11.89       13.85      3.44 o 
   0  13   8        5.23        3.22      1.74 o 
   1  13   8        0.29       -2.22      2.22 o 
   2  13   8        1.91        1.61      2.93 o 
  -2  14   8        0.01       -2.97      2.97 o 
  -1  14   8        1.40        0.39      2.83 o 
   0  14   8        9.47        8.21      4.38 o 
   1  14   8       12.67       12.34      3.79 o 
  -1  15   8        6.91        4.87      3.15 o 
   0  15   8       14.54       18.41      2.60 o 
  -5   1   9        2.45        1.47      2.83 o 
  -4   1   9        3.57        3.40      2.61 o 
  -3   1   9       48.12       49.47      4.44 o 
  -2   1   9       31.89       33.45      3.22 o 
  -1   1   9       57.48       55.99      4.16 o 
   0   1   9      180.39      182.71     12.28 o 
   1   1   9      191.37      188.06      7.63 o 
   2   1   9       27.69       15.50      3.15 o 
   3   1   9        0.79        2.93      2.33 o 
   4   1   9        0.03        1.97      2.50 o 
  -5   2   9        3.95       -1.50      3.08 o 
  -4   2   9       42.63       33.49      4.19 o 
  -3   2   9       13.97       13.10      2.93 o 
  -2   2   9       22.45       14.43      2.61 o 
  -1   2   9       53.99       45.66      4.05 o 
   0   2   9      131.65      126.45      4.41 o 
   1   2   9        1.23       -1.72      2.29 o 
   2   2   9       31.57       29.11      3.83 o 
   3   2   9        0.36        1.00      2.36 o 
   4   2   9        2.00       -0.79      2.68 o 
  -5   3   9        2.73        3.00      2.83 o 
  -4   3   9        1.54       -2.83      2.83 o 
  -3   3   9       97.32      100.06      5.70 o 
  -2   3   9       68.48       67.04      4.62 o 
  -1   3   9      367.92      362.63     10.07 o 
   0   3   9        0.36        0.44      1.28 o 
   1   3   9        0.01       -2.25      2.25 o 
   2   3   9       38.49       49.81      4.51 o 
   3   3   9        9.15        6.33      2.86 o 
   4   3   9        0.11       -0.39      2.90 o 
  -5   4   9        0.20        0.75      2.36 o 
  -4   4   9        1.86        2.90      2.79 o 
  -3   4   9       28.48       22.02      3.54 o 
  -2   4   9        0.08       -1.50      2.11 o 
  -1   4   9       68.08       57.55      4.55 o 
   0   4   9        0.65       -0.93      1.52 o 
   1   4   9       15.27       15.64      3.15 o 
   2   4   9        0.16        2.90      1.97 o 
   3   4   9        0.00        0.00      2.22 o 
   4   4   9        0.07        1.61      2.75 o 
  -5   5   9       10.96       12.92      3.54 o 
  -4   5   9        0.08        3.00      1.72 o 
  -3   5   9      101.01       85.24      5.92 o 
  -2   5   9        3.58        5.40      2.47 o 
  -1   5   9       97.01       94.99      5.92 o 
   0   5   9        0.90        2.09      1.35 o 
   1   5   9       10.56        9.55      2.25 o 
   2   5   9        0.45        1.79      2.22 o 
   3   5   9        0.03       -2.93      2.93 o 
  -5   6   9        0.15       -2.83      3.26 o 
  -4   6   9        8.82        9.59      3.22 o 
  -3   6   9        0.02        2.97      2.25 o 
  -2   6   9        1.93       -2.72      2.72 o 
  -1   6   9       60.12       61.39      4.84 o 
   0   6   9       10.95       10.27      1.80 o 
   1   6   9        9.99        4.40      2.50 o 
   2   6   9        1.14        3.11      1.97 o 
   3   6   9        0.38        3.58      2.86 o 
  -4   7   9       18.57        6.01      3.76 o 
  -3   7   9       54.68       49.98      5.05 o 
  -2   7   9       86.93       76.50      5.67 o 
  -1   7   9      120.77      125.88      6.61 o 
   0   7   9        3.64        2.98      1.61 o 
   1   7   9       13.07       18.75      3.22 o 
   2   7   9        6.40        2.25      3.18 o 
   3   7   9        1.09        4.08      2.86 o 
  -4   8   9        2.24       -0.36      3.22 o 
  -3   8   9       21.44       21.40      4.12 o 
  -2   8   9        2.22        1.75      2.79 o 
  -1   8   9        2.81        6.76      2.29 o 
   0   8   9        4.48        2.76      1.63 o 
   1   8   9       13.97        9.09      2.86 o 
   2   8   9       16.68       11.77      3.19 o 
   3   8   9        0.02        2.68      3.15 o 
  -4   9   9        9.61        7.69      3.29 o 
  -3   9   9        9.96       14.96      3.58 o 
  -2   9   9       17.90       25.20      3.61 o 
  -1   9   9      117.31      131.94      7.21 o 
   0   9   9        0.85        0.81      1.50 o 
   1   9   9       46.43       53.87      5.19 o 
   2   9   9        1.42       -2.83      3.18 o 
   3   9   9        0.48       -2.40      2.79 o 
  -4  10   9        1.03        3.61      2.86 o 
  -3  10   9        5.88        9.66      3.22 o 
  -2  10   9       11.54       11.84      2.90 o 
  -1  10   9        3.34       -2.22      2.97 o 
   0  10   9        0.29        3.50      3.34 o 
   1  10   9       40.13       42.72      5.66 o 
   2  10   9        6.87        7.41      3.18 o 
  -3  11   9        3.54       -1.90      3.22 o 
  -2  11   9        3.30        6.98      3.01 o 
  -1  11   9       26.24       17.75      4.26 o 
   0  11   9        0.00        0.07      1.68 o 
   1  11   9        5.63        6.05      3.11 o 
   2  11   9        0.65       -3.11      3.76 o 
  -3  12   9        0.07        2.00      2.15 o 
  -2  12   9       20.37       17.00      4.12 o 
  -1  12   9        0.23        1.07      2.54 o 
   0  12   9       10.75       14.52      3.22 o 
   1  12   9        2.63        0.36      2.11 o 
   2  12   9        0.14        0.43      3.04 o 
  -2  13   9       11.99       10.20      3.51 o 
  -1  13   9       33.88       37.95      4.51 o 
   0  13   9       10.41       15.54      2.35 o 
   1  13   9        1.65        3.58      2.50 o 
  -1  14   9        6.67        3.65      3.65 o 
   0  14   9        1.03        1.43      3.86 o 
  -5   0  10        0.21       -1.18      3.51 o 
  -4   0  10        1.92       -2.00      2.93 o 
  -3   0  10      103.89      103.01      6.42 o 
  -2   0  10       16.22       21.12      3.04 o 
  -1   0  10       44.98       43.24      3.80 o 
   0   0  10        2.16        3.06      1.77 o 
   1   0  10        1.52        1.07      2.29 o 
   2   0  10        2.84        4.61      2.75 o 
   3   0  10       10.05       14.67      3.26 o 
  -5   1  10       12.85       15.31      3.79 o 
  -4   1  10       15.30       12.02      3.36 o 
  -3   1  10        3.68       -1.47      2.58 o 
  -2   1  10       38.21       31.19      3.58 o 
  -1   1  10       25.69       23.91      3.22 o 
   0   1  10      115.62      110.84      4.10 o 
   1   1  10        0.00        0.54      2.25 o 
   2   1  10       49.26       55.92      5.19 o 
   3   1  10        0.03        0.00      2.90 o 
  -5   2  10        2.38        4.76      2.58 o 
  -4   2  10        2.08       -2.86      2.86 o 
  -3   2  10       20.50       17.00      3.65 o 
  -2   2  10        4.82        6.08      2.40 o 
  -1   2  10       59.71       54.51      4.62 o 
   0   2  10        9.21       12.81      1.68 o 
   1   2  10       19.56       18.76      3.19 o 
   2   2  10        0.35        6.22      2.33 o 
   3   2  10        0.33        3.61      2.61 o 
  -5   3  10        1.09        0.39      3.26 o 
  -4   3  10        0.23       -1.72      2.90 o 
  -3   3  10       19.51       12.20      3.58 o 
  -2   3  10       65.05       56.95      4.87 o 
  -1   3  10       43.90       37.04      4.12 o 
   0   3  10        0.09        1.07      1.82 o 
   1   3  10       18.68       16.86      3.29 o 
   2   3  10       21.70       21.83      3.58 o 
   3   3  10        2.95        1.11      3.04 o 
  -5   4  10        0.59        3.65      2.90 o 
  -4   4  10       15.55       18.11      3.58 o 
  -3   4  10       30.33       34.12      4.48 o 
  -2   4  10      116.43      120.87      6.39 o 
  -1   4  10        5.28       -0.79      3.43 o 
   0   4  10      254.42      263.33      6.69 o 
   1   4  10        8.83        9.77      2.61 o 
   2   4  10       12.50       12.92      3.22 o 
   3   4  10        0.77        2.22      2.22 o 
  -4   5  10        1.65       -3.08      3.08 o 
  -3   5  10        6.27        5.94      2.58 o 
  -2   5  10      188.73      186.19      8.31 o 
  -1   5  10        1.99        0.00      2.22 o 
   0   5  10       65.67       72.92      3.77 o 
   1   5  10       17.42       20.11      3.36 o 
   2   5  10        0.11        2.97      2.61 o 
   3   5  10        1.51        6.08      2.22 o 
  -4   6  10       13.59        9.16      3.72 o 
  -3   6  10        1.23        0.00      2.50 o 
  -2   6  10       40.00       38.43      4.37 o 
  -1   6  10        6.33        5.94      2.72 o 
   0   6  10       82.24       74.43      3.98 o 
   1   6  10       42.66       38.32      4.55 o 
   2   6  10       26.24       25.59      4.15 o 
   3   6  10        1.99        0.79      2.93 o 
  -4   7  10       31.56       35.58      4.80 o 
  -3   7  10        1.40        1.32      2.68 o 
  -2   7  10       10.68       15.39      2.76 o 
  -1   7  10       41.83       42.87      4.41 o 
   0   7  10        7.12        6.71      2.04 o 
   1   7  10        0.13        1.90      2.07 o 
   2   7  10        7.21        9.55      3.40 o 
   3   7  10        3.38       -2.00      3.72 o 
  -4   8  10        1.14       -1.18      2.65 o 
  -3   8  10        4.48        3.83      3.29 o 
  -2   8  10        1.45        2.90      2.43 o 
  -1   8  10        7.27        3.40      3.36 o 
   0   8  10        0.05        0.71      1.46 o 
   1   8  10        0.19       -2.65      2.79 o 
   2   8  10        0.12        1.47      2.33 o 
  -4   9  10       16.68        9.77      4.12 o 
  -3   9  10       29.13       32.86      4.19 o 
  -2   9  10       13.43       16.89      3.72 o 
  -1   9  10        0.92       -0.32      2.61 o 
   0   9  10        0.01       -0.11      1.41 o 
   1   9  10        6.25        9.41      2.75 o 
   2   9  10        0.28        1.14      2.90 o 
  -3  10  10        0.00        4.22      2.61 o 
  -2  10  10        3.80        4.61      3.26 o 
  -1  10  10        0.03       -1.04      2.72 o 
   0  10  10        0.13       -1.76      1.76 o 
   1  10  10        5.00        2.58      3.11 o 
   2  10  10        0.02       -1.22      2.29 o 
  -3  11  10        1.36        2.00      3.26 o 
  -2  11  10       12.60       13.49      3.44 o 
  -1  11  10        1.59        4.36      1.54 o 
   0  11  10       19.84       20.01      2.61 o 
   1  11  10        4.12        5.80      2.58 o 
  -2  12  10        4.38       14.63      2.93 o 
  -1  12  10        3.11        4.22      2.25 o 
   0  12  10        0.81       -0.62      1.98 o 
   1  12  10        0.04        2.43      2.83 o 
  -1  13  10        1.53       -2.04      3.33 o 
   0  13  10        0.03       -0.04      2.01 o 
  -4   1  11        7.37        5.04      3.11 o 
  -3   1  11        5.70        7.33      3.01 o 
  -2   1  11       86.57       80.87      5.38 o 
  -1   1  11       21.98       24.73      3.29 o 
   0   1  11       97.11       99.02      4.64 o 
   1   1  11        3.93        1.54      3.01 o 
   2   1  11        0.23       -3.11      3.11 o 
   3   1  11        7.16        5.51      2.93 o 
  -4   2  11        7.93        8.01      3.54 o 
  -3   2  11        4.83        4.83      2.79 o 
  -2   2  11        5.33        8.84      2.61 o 
  -1   2  11       17.76       17.04      3.33 o 
   0   2  11        3.93        6.16      1.59 o 
   1   2  11       12.77       12.70      3.36 o 
   2   2  11        4.08        7.26      2.86 o 
   3   2  11        0.45       -0.79      2.86 o 
  -4   3  11       24.15       29.49      4.37 o 
  -3   3  11       12.83       17.32      3.18 o 
  -2   3  11        2.45        0.29      2.86 o 
  -1   3  11      258.65      254.78      9.62 o 
   0   3  11        0.01        0.09      1.90 o 
   1   3  11       25.50       38.34      4.51 o 
   2   3  11       10.81       13.67      3.97 o 
   3   3  11        0.04       -1.22      2.50 o 
  -4   4  11        8.80        8.62      3.15 o 
  -3   4  11       61.45       60.70      5.37 o 
  -2   4  11      100.06       90.33      5.92 o 
  -1   4  11       79.62       87.91      5.95 o 
   0   4  11       38.44       35.82      3.22 o 
   1   4  11       20.57       19.58      3.54 o 
   2   4  11        4.96        9.62      2.83 o 
   3   4  11        1.55        2.43      3.15 o 
  -4   5  11        1.42        6.90      2.29 o 
  -3   5  11        1.66        3.08      2.43 o 
  -2   5  11        0.87       -0.32      2.86 o 
  -1   5  11        0.92        0.89      2.40 o 
   0   5  11        5.62        8.68      3.56 o 
   1   5  11        4.47        7.91      2.79 o 
   2   5  11        5.18       -0.72      3.43 o 
  -4   6  11        0.41        0.39      2.40 o 
  -3   6  11       13.51       17.57      2.90 o 
  -2   6  11        0.61       -1.61      2.29 o 
  -1   6  11       22.47       24.20      3.58 o 
   0   6  11       13.49       21.13      4.62 o 
   1   6  11        2.42       -1.00      2.68 o 
   2   6  11        1.07        0.36      2.79 o 
  -4   7  11        0.10        2.83      3.33 o 
  -3   7  11        4.96        1.11      2.90 o 
  -2   7  11        1.92       -0.32      2.47 o 
  -1   7  11       14.88       11.09      3.44 o 
   0   7  11       10.82        9.37      2.26 o 
   1   7  11        9.74        9.48      3.29 o 
   2   7  11       29.66       45.28      5.48 o 
  -3   8  11        6.33        5.29      3.26 o 
  -2   8  11       16.80       20.36      3.72 o 
  -1   8  11        6.81        7.16      2.72 o 
   0   8  11        7.00       10.38      1.98 o 
   1   8  11        1.46        4.40      2.83 o 
   2   8  11       14.93       22.44      4.33 o 
  -3   9  11        0.03        2.36      2.54 o 
  -2   9  11        0.09        0.36      2.22 o 
  -1   9  11        1.44       -1.43      2.50 o 
   0   9  11        0.01        2.02      1.75 o 
   1   9  11        1.44        0.39      2.83 o 
  -3  10  11        0.31        0.00      2.25 o 
  -2  10  11        1.83        3.08      2.36 o 
  -1  10  11        0.25        1.86      2.40 o 
   0  10  11        1.97        0.89      2.01 o 
   1  10  11        0.09        1.18      2.68 o 
  -2  11  11        0.25        1.22      2.33 o 
  -1  11  11        0.80       -1.97      2.18 o 
   0  11  11        0.39       -2.05      2.05 o 
  -4   0  12        1.34        0.00      2.86 o 
  -3   0  12       10.77       16.42      3.51 o 
  -2   0  12        2.16        2.93      1.68 o 
  -1   0  12       11.09        8.48      2.83 o 
   0   0  12       13.85       15.77      2.20 o 
   1   0  12       48.08       51.32      5.23 o 
   2   0  12        8.73        4.15      4.11 o 
  -4   1  12        0.27       -0.39      2.86 o 
  -3   1  12        0.28       -0.72      2.68 o 
  -2   1  12        0.95        4.54      1.82 o 
  -1   1  12       41.16       41.04      4.76 o 
   0   1  12        1.65        2.43      1.48 o 
   1   1  12       10.05        9.95      3.33 o 
   2   1  12        1.36        1.90      2.25 o 
  -4   2  12        7.93        7.87      3.11 o 
  -3   2  12       12.65        7.76      3.65 o 
  -2   2  12       22.34       25.27      3.83 o 
  -1   2  12       40.86       49.67      4.87 o 
   0   2  12       16.35       19.28      2.28 o 
   1   2  12        9.51        7.94      3.04 o 
   2   2  12        0.03        0.00      2.83 o 
  -4   3  12        7.12        6.76      3.51 o 
  -3   3  12        0.00       -2.86      3.00 o 
  -2   3  12        1.57        4.65      2.86 o 
  -1   3  12       42.58       52.36      4.87 o 
   0   3  12       10.40       10.89      5.76 o 
   1   3  12        7.05        5.94      3.40 o 
   2   3  12        2.11       -2.33      3.15 o 
  -4   4  12        2.83        4.04      3.40 o 
  -3   4  12        0.33       -1.47      2.72 o 
  -2   4  12        0.99       -1.36      2.68 o 
  -1   4  12        0.16        3.61      2.40 o 
   0   4  12        0.03       -0.62      1.80 o 
   1   4  12        0.24        4.65      2.18 o 
   2   4  12        1.48        1.97      3.18 o 
  -3   5  12        5.14        4.83      2.43 o 
  -2   5  12       13.78       17.03      3.44 o 
  -1   5  12        0.65        2.36      3.00 o 
   0   5  12       15.03       15.06      2.69 o 
   1   5  12       12.97       17.14      3.97 o 
   2   5  12        7.57       12.84      3.43 o 
  -3   6  12        0.24        2.29      2.97 o 
  -2   6  12       13.74       14.31      3.11 o 
  -1   6  12       37.89       41.79      4.91 o 
   0   6  12       29.06       33.76      3.11 o 
   1   6  12       12.49        5.26      3.58 o 
   2   6  12        5.77        2.47      3.61 o 
  -3   7  12        0.04       -1.57      2.93 o 
  -2   7  12        6.36        5.90      3.08 o 
  -1   7  12       35.89       30.25      4.58 o 
   0   7  12        9.84       12.65      2.56 o 
   1   7  12       11.99       12.77      3.86 o 
  -3   8  12        0.25       -1.22      3.08 o 
  -2   8  12        7.39        4.97      3.15 o 
  -1   8  12       10.76       16.82      3.11 o 
   0   8  12        6.17        6.01      2.04 o 
   1   8  12        9.36       12.42      3.83 o 
  -2   9  12        0.60       -3.43      3.43 o 
  -1   9  12        3.44        2.72      2.54 o 
   0   9  12        7.53        6.16      3.76 o 
  -1  10  12       10.19        9.34      3.58 o 
  -3   1  13        3.30        9.98      2.36 o 
  -2   1  13        0.54       -2.93      2.93 o 
  -1   1  13        3.09        0.72      2.90 o 
   0   1  13       30.58       30.05      3.06 o 
   1   1  13        9.39        8.77      3.08 o 
  -3   2  13        0.06        0.39      1.93 o 
  -2   2  13        0.00        1.47      2.29 o 
  -1   2  13        8.69        7.80      3.43 o 
   0   2  13        0.43        0.04      1.92 o 
   1   2  13        1.19        5.76      2.58 o 
  -3   3  13        3.00        0.00      2.72 o 
  -2   3  13        2.60        2.93      2.61 o 
  -1   3  13        0.04        2.86      2.22 o 
   0   3  13       10.15       12.68      2.40 o 
   1   3  13        5.26       10.88      2.97 o 
  -3   4  13        0.18       -2.86      2.86 o 
  -2   4  13        4.47        3.36      2.15 o 
  -1   4  13        8.15        7.69      2.47 o 
   0   4  13       10.23       11.39      2.50 o 
   1   4  13        4.28        7.12      3.36 o 
  -3   5  13        0.42       -3.51      3.51 o 
  -2   5  13        2.12        5.37      2.72 o 
  -1   5  13        2.19        2.61      2.79 o 
   0   5  13        6.32       11.72      2.17 o 
   1   5  13        0.00       -2.00      2.83 o 
  -2   6  13        0.77        0.79      2.79 o 
  -1   6  13        0.27       -3.11      3.11 o 
   0   6  13        1.26       -2.24      2.24 o 
  -2   7  13        0.08        2.83      2.25 o 
  -1   7  13        1.42        5.94      2.29 o 
   0   7  13        0.56        0.70      2.09 o 
  -1   8  13       20.34       29.92      4.40 o 
  -2   0  14        2.51        1.18      2.68 o 
  -1   0  14       10.09        5.87      3.26 o 
   0   0  14       16.99       14.68      7.96 o 
  -2   1  14        1.05        2.79      2.97 o 
  -1   1  14        0.60       -0.39      2.33 o 
   0   1  14        6.89        6.86      2.30 o 
  -2   2  14        0.00        1.22      2.50 o 
  -1   2  14        0.00        0.39      2.93 o 
   0   2  14        1.39        2.53      1.60 o 
  -2   3  14        5.09        9.73      3.29 o 
  -1   3  14        5.10       10.37      2.97 o 
   0   3  14        0.02       -2.15      2.15 o 
  -1   4  14        0.42        1.22      2.72 o 
                                                 
